# Supplementary material for: Genome-wide analysis of lncRNA and mRNA expression and endogenous hormone regulation during tension wood formation in Catalpa bungei
Source: BMC Genomics. 2020 Sep 5;21:609. doi: 10.1186/s12864-020-07044-5 (PMC7487903; doi:10.1186/s12864-020-07044-5)
Supplement: Supplementary file 1 — Additional file 1: Table S1. The wood properties of different clones of C. bungei. [file 12864_2020_7044_MOESM1_ESM.xlsx]

## Sheet: Sheet1
Table S1 The wood properties of different clones of C. bungei
Clone	Basic density /g·cm-3	Air-dried density (12%) /g·cm-3	Parallel to grain compressive strength /MPa	Hardness of transverse section /N	Hardness of tangential section /N	Hardness of radial section /N
8402	0.48	0.59	46	4158.87	3625.41	3214.43
080	0.45	0.54	45.69	3770.25	3530.58	3150.36
1-2	0.42	0.5	42.77	3051.34	3069.31	2452.78
1	0.42	0.49	42.78	2933.4	2380.76	2116.11
015	0.41	0.49	43.41	2934.16	2694.13	2300.77
008	0.41	0.5	44.11	4200.94	2989.05	2587.08
1-1	0.4	0.48	40.31	3407.13	2991.43	2331.35
1-4	0.4	0.47	39.54	3070.44	2622.69	2214.44
2-1	0.4	0.48	40.41	3681.39	3102.43	2641.26
9-1	0.4	0.47	40.93	3584.2	3068.26	2723.03
DY	0.4	0.49	41.85	3413.84	3084.87	2733.25
2-2	0.39	0.47	43.57	3478.96	3113.52	2243.71
2-8	0.39	0.47	39.46	3480.83	2905.65	2266.66
013	0.38	0.45	40.14	2929.75	2401.46	1908.87
2-6	0.37	0.44	36.32	3371.86	2655.14	2318.53
H3	0.37	0.44	37.71	2999.67	2374.22	1900.33
9-2	0.36	0.44	39.36	3315.36	2835.67	2039.98
1-3	0.35	0.42	36.29	2754.22	2316.38	1933.2
8401	0.35	0.41	33.84	3110.21	2195.26	1815.62
