# Supplementary material for: Genome-wide analysis of lncRNA and mRNA expression and endogenous hormone regulation during tension wood formation in Catalpa bungei
Source: BMC Genomics. 2020 Sep 5;21:609. doi: 10.1186/s12864-020-07044-5 (PMC7487903; doi:10.1186/s12864-020-07044-5)
Supplement: Supplementary file 2 — Additional file 2: Table S2 Number of different types of lncRNAs. [file 12864_2020_7044_MOESM2_ESM.xlsx]

## Sheet: Sheet1
Table S2 S2 Number of different types of lncRNAs
Type	Number
Intergenic lncRNAs	8303
Bidirectional lncRNAs	9
Intronic lncRNAs	0
Antisense lncRNAs	554
Sense lncRNAs	118
Other	14
