# Supplementary material for: Genome-wide analysis of lncRNA and mRNA expression and endogenous hormone regulation during tension wood formation in Catalpa bungei
Source: BMC Genomics. 2020 Sep 5;21:609. doi: 10.1186/s12864-020-07044-5 (PMC7487903; doi:10.1186/s12864-020-07044-5)
Supplement: Supplementary file 3 — Additional file 3: Table S3 The annotation of DEGs involved hormone biosynthesis and signal transduction. [file 12864_2020_7044_MOESM3_ESM.xlsx]

## Sheet: Sheet1
Table S3 The annotation of DEGs involved hormone biosynthesis and signal transduction
Group	Hormone	Gene ID	Symbol	log2(FC)	P value	Description	KEGG pathway	K_ID	GO Component	GO Function	GO Process
TW/NW	ABA	evm.model.group7.761	AOG	0.594681	0.0100712	PREDICTED: UDP-glycosyltransferase 73B4-like [Sesamum indicum]	ko00906//Carotenoid biosynthesis	K14595	-	GO:0016740//transferase activity;GO:0016757//transferase activity, transferring glycosyl groups;GO:0016758//transferase activity, transferring hexosyl groups;GO:0003824//catalytic activity	GO:0008152//metabolic process
	IAA	evm.model.group5.1511	ALDH1	0.902115	0.000292622	PREDICTED: aldehyde dehydrogenase [Sesamum indicum]	ko00380//Tryptophan metabolism	K00128	-	GO:0016491//oxidoreductase activity;GO:0016903//oxidoreductase activity, acting on the aldehyde or oxo group of donors;GO:0016620//oxidoreductase activity, acting on the aldehyde or oxo group of donors, NAD or NADP as acceptor;GO:0004030//aldehyde dehydrogenase [NAD(P)+] activity;GO:0003824//catalytic activity	GO:0044763//single-organism cellular process;GO:0044699//single-organism process;GO:0008152//metabolic process;GO:0006081//cellular aldehyde metabolic process;GO:0055114//oxidation-reduction process;GO:0044237//cellular metabolic process;GO:0009987//cellular process;GO:0071704//organic substance metabolic process;GO:0044710//single-organism metabolic process
	IAA	TCONS_00021326	ALDH2	0.589424	0.000902832	XP_011086550.1 PREDICTED: aldehyde dehydrogenase family 2 member B7, mitochondrial [Sesamum indicum]	ko00380//Tryptophan metabolism	K00128	-	-	-
	BR	TCONS_00003624	-	0.840584	0.00870939	XP_012855179.1 PREDICTED: uncharacterized protein LOC105974611 [Erythranthe guttata]	ko00905//Brassinosteroid biosynthesis	K15639	-	-	-
	GA	evm.model.scaffold330.81	FHT	0.676157	0.000637023	PREDICTED: codeine O-demethylase-like [Sesamum indicum]	ko00904//Diterpenoid biosynthesis	K05282	-	GO:0051213//dioxygenase activity;GO:0016706//oxidoreductase activity, acting on paired donors, with incorporation or reduction of molecular oxygen, 2-oxoglutarate as one donor, and incorporation of one atom each of oxygen into both donors;GO:0005488//binding;GO:0016705//oxidoreductase activity, acting on paired donors, with incorporation or reduction of molecular oxygen;GO:0046914//transition met…	GO:0044710//single-organism metabolic process;GO:0008152//metabolic process;GO:0044699//single-organism process;GO:0055114//oxidation-reduction process
	BR	evm.model.group6.919	BRI1	-0.617874	0.00401071	PREDICTED: tyrosine-sulfated glycopeptide receptor 1 [Sesamum indicum]	ko04075//Plant hormone signal transduction	K13415	-	GO:0016773//phosphotransferase activity, alcohol group as acceptor;GO:0036094//small molecule binding;GO:0032553//ribonucleotide binding;GO:0000166//nucleotide binding;GO:0005488//binding;GO:0016772//transferase activity, transferring phosphorus-containing groups;GO:0097159//organic cyclic compound binding;GO:0005515//protein binding;GO:0005524//ATP binding;GO:0030554//adenyl nucleotide binding;G…	GO:0043170//macromolecule metabolic process;GO:0044237//cellular metabolic process;GO:0043412//macromolecule modification;GO:0036211//protein modification process;GO:0019538//protein metabolic process;GO:0006468//protein phosphorylation;GO:0044267//cellular protein metabolic process;GO:0009987//cellular process;GO:0006796//phosphate-containing compound metabolic process;GO:0016310//phosphorylatio…
	ETH	TCONS_00026751	EIN2	1.62286	0.00524286	XP_011094658.1 PREDICTED: ethylene-insensitive protein 2-like [Sesamum indicum]	ko04075//Plant hormone signal transduction	K14513	-	-	-
	ETH	TCONS_00046913	MPK3	1.81531	0.0386881	XP_011089373.1 PREDICTED: mitogen-activated protein kinase 3 [Sesamum indicum]	ko04075//Plant hormone signal transduction	K14512	-	GO:0016772//transferase activity, transferring phosphorus-containing groups;GO:0016301//kinase activity;GO:0016773//phosphotransferase activity, alcohol group as acceptor;GO:0016740//transferase activity;GO:0004672//protein kinase activity;GO:0003824//catalytic activity	GO:0012501//programmed cell death;GO:0070887//cellular response to chemical stimulus;GO:0050896//response to stimulus;GO:0007154//cell communication;GO:0080134//regulation of response to stress;GO:0019222//regulation of metabolic process;GO:0051704//multi-organism process;GO:0010033//response to organic substance;GO:0060255//regulation of macromolecule metabolic process;GO:0036211//protein modifi…
	GA	evm.model.group4.520	CXE17	-2.21462	0.00716863	PREDICTED: probable carboxylesterase 15 isoform X1 [Sesamum indicum]	ko04075//Plant hormone signal transduction	K14493	-	GO:0016787//hydrolase activity;GO:0003824//catalytic activity	GO:0008152//metabolic process
	GA	evm.model.group1.1335	PIF5	4.15159	0.000499864	PREDICTED: transcription factor PIF4 [Sesamum indicum]	ko04075//Plant hormone signal transduction	K16189	-	GO:0005488//binding;GO:0005515//protein binding;GO:0046983//protein dimerization activity	GO:0050789//regulation of biological process;GO:0051252//regulation of RNA metabolic process;GO:0060255//regulation of macromolecule metabolic process;GO:0031323//regulation of cellular metabolic process;GO:1903506//regulation of nucleic acid-templated transcription;GO:0080090//regulation of primary metabolic process;GO:0009889//regulation of biosynthetic process;GO:0050794//regulation of cellula…
	GA	evm.model.group4.1047	CXE8	-1.39649	0.000862953	PREDICTED: probable carboxylesterase 8 [Erythranthe guttatus]	ko04075//Plant hormone signal transduction	K14493	-	GO:0016787//hydrolase activity;GO:0003824//catalytic activity	GO:0008152//metabolic process
	GA	evm.model.group0.1272	GAI1	-0.849618	0.0180548	PREDICTED: DELLA protein GAI1 [Sesamum indicum]	ko04075//Plant hormone signal transduction	K14494	-	-	-
	GA	evm.model.group10.217	GAI	-0.634215	0.00488937	PREDICTED: DELLA protein GAI-like [Sesamum indicum]	ko04075//Plant hormone signal transduction	K14494	-	-	-
	GA	evm.model.group15.828	GID1B	0.786399	3.31761e-05	PREDICTED: gibberellin receptor GID1B-like [Sesamum indicum]	ko04075//Plant hormone signal transduction	K14493	-	GO:0016787//hydrolase activity;GO:0003824//catalytic activity	GO:0008152//metabolic process
	IAA	evm.model.scaffold33.91	SAUR1	-4.3373	0.0396976	PREDICTED: indole-3-acetic acid-induced protein ARG7-like [Erythranthe guttatus]	ko04075//Plant hormone signal transduction	K14488	-	-	-
	IAA	evm.model.group6.34	SAUR2	-2.47651	0.0485284	PREDICTED: uncharacterized protein LOC105158157 [Sesamum indicum]	ko04075//Plant hormone signal transduction	K14488	-	-	-
	IAA	evm.model.group10.458	SAUR3	-0.613168	0.0252521	PREDICTED: uncharacterized protein LOC105959857 [Erythranthe guttatus]	ko04075//Plant hormone signal transduction	K14488	-	-	-
	IAA	evm.model.group8.698	ARF1	-0.824144	0.0046384	PREDICTED: auxin response factor 6-like isoform X1 [Sesamum indicum]	ko04075//Plant hormone signal transduction	K14486	GO:0005622//intracellular;GO:0043226//organelle;GO:0043229//intracellular organelle;GO:0043231//intracellular membrane-bounded organelle;GO:0005623//cell;GO:0044424//intracellular part;GO:0043227//membrane-bounded organelle;GO:0044464//cell part;GO:0005634//nucleus	GO:0005515//protein binding;GO:0097159//organic cyclic compound binding;GO:1901363//heterocyclic compound binding;GO:0003677//DNA binding;GO:0003676//nucleic acid binding;GO:0046983//protein dimerization activity;GO:0005488//binding	GO:0050896//response to stimulus;GO:0050789//regulation of biological process;GO:0065007//biological regulation;GO:0010556//regulation of macromolecule biosynthetic process;GO:0060255//regulation of macromolecule metabolic process;GO:2001141//regulation of RNA biosynthetic process;GO:0051171//regulation of nitrogen compound metabolic process;GO:0010468//regulation of gene expression;GO:0051252//r…
	IAA	evm.model.scaffold249.45	ARF2	-0.722569	0.00363922	PREDICTED: auxin response factor 18-like [Sesamum indicum]	ko04075//Plant hormone signal transduction	K14486	GO:0005623//cell;GO:0044464//cell part;GO:0043231//intracellular membrane-bounded organelle;GO:0043226//organelle;GO:0043227//membrane-bounded organelle;GO:0044424//intracellular part;GO:0043229//intracellular organelle;GO:0005634//nucleus;GO:0005622//intracellular	GO:0003677//DNA binding;GO:0005488//binding;GO:0097159//organic cyclic compound binding;GO:0003676//nucleic acid binding;GO:0046983//protein dimerization activity;GO:0005515//protein binding;GO:1901363//heterocyclic compound binding	GO:2000112//regulation of cellular macromolecule biosynthetic process;GO:0009889//regulation of biosynthetic process;GO:0050794//regulation of cellular process;GO:0009719//response to endogenous stimulus;GO:0042221//response to chemical;GO:0010556//regulation of macromolecule biosynthetic process;GO:0051171//regulation of nitrogen compound metabolic process;GO:2001141//regulation of RNA biosynthe…
	IAA	evm.model.group9.650	ARF3	-0.72637	0.0178362	PREDICTED: auxin response factor 19-like [Sesamum indicum]	ko04075//Plant hormone signal transduction	K14486	GO:0044464//cell part;GO:0043231//intracellular membrane-bounded organelle;GO:0043226//organelle;GO:0005634//nucleus;GO:0043227//membrane-bounded organelle;GO:0043229//intracellular organelle;GO:0005622//intracellular;GO:0044424//intracellular part;GO:0005623//cell	GO:0097159//organic cyclic compound binding;GO:0005488//binding;GO:1901363//heterocyclic compound binding;GO:0003676//nucleic acid binding;GO:0003677//DNA binding;GO:0046983//protein dimerization activity;GO:0005515//protein binding	GO:0051171//regulation of nitrogen compound metabolic process;GO:0051252//regulation of RNA metabolic process;GO:2000112//regulation of cellular macromolecule biosynthetic process;GO:0010556//regulation of macromolecule biosynthetic process;GO:2001141//regulation of RNA biosynthetic process;GO:0009725//response to hormone;GO:0031323//regulation of cellular metabolic process;GO:0065007//biological…
	IAA	evm.model.group7.3950	ARF4	-0.728978	0.000169183	PREDICTED: auxin response factor 18-like isoform X2 [Sesamum indicum]	ko04075//Plant hormone signal transduction	K14486	GO:0043231//intracellular membrane-bounded organelle;GO:0043229//intracellular organelle;GO:0005623//cell;GO:0043226//organelle;GO:0044464//cell part;GO:0043227//membrane-bounded organelle;GO:0005622//intracellular;GO:0044424//intracellular part;GO:0005634//nucleus	GO:0005488//binding;GO:0097159//organic cyclic compound binding;GO:0003676//nucleic acid binding;GO:0046983//protein dimerization activity;GO:1901363//heterocyclic compound binding;GO:0003677//DNA binding;GO:0005515//protein binding	GO:0010033//response to organic substance;GO:0050794//regulation of cellular process;GO:0009719//response to endogenous stimulus;GO:0060255//regulation of macromolecule metabolic process;GO:0009725//response to hormone;GO:0051252//regulation of RNA metabolic process;GO:0010468//regulation of gene expression;GO:0065007//biological regulation;GO:0031326//regulation of cellular biosynthetic process;…
	IAA	TCONS_00040006	IAA1	1.24331	0.00211131	XP_006353683.1 PREDICTED: auxin-responsive protein IAA29-like [Solanum tuberosum]	ko04075//Plant hormone signal transduction	K14484	-	-	-
	IAA	evm.model.group0.2032	IAA2	-0.685878	0.000277234	PREDICTED: auxin-responsive protein IAA13-like isoform X1 [Sesamum indicum]	ko04075//Plant hormone signal transduction	K14484	GO:0043227//membrane-bounded organelle;GO:0043229//intracellular organelle;GO:0005622//intracellular;GO:0044464//cell part;GO:0005623//cell;GO:0043226//organelle;GO:0005634//nucleus;GO:0044424//intracellular part;GO:0043231//intracellular membrane-bounded organelle	GO:0005488//binding;GO:0005515//protein binding;GO:0046983//protein dimerization activity	GO:0010468//regulation of gene expression;GO:2001141//regulation of RNA biosynthetic process;GO:0051252//regulation of RNA metabolic process;GO:0031326//regulation of cellular biosynthetic process;GO:0050789//regulation of biological process;GO:0031323//regulation of cellular metabolic process;GO:0019219//regulation of nucleobase-containing compound metabolic process;GO:0006355//regulation of tra…
	JA	evm.model.scaffold249.11	MYC4	-0.695424	0.00175457	PREDICTED: transcription factor MYC2 [Sesamum indicum]	ko04075//Plant hormone signal transduction	K13422	-	GO:0005515//protein binding;GO:0005488//binding;GO:0046983//protein dimerization activity	-
	SA	evm.model.group2.990	NPR5	-1.95959	0.00100024	PREDICTED: regulatory protein NPR5-like [Sesamum indicum]	ko04075//Plant hormone signal transduction	K14508	-	GO:0005488//binding;GO:0005515//protein binding	-
	ZT	evm.model.group0.1600	A-ARR	2.47265	0.0436822	PREDICTED: two-component response regulator ARR5-like [Sesamum indicum]	ko04075//Plant hormone signal transduction	K14492	-	GO:0000156//phosphorelay response regulator activity;GO:0004871//signal transducer activity;GO:0005057//receptor signaling protein activity	GO:0019219//regulation of nucleobase-containing compound metabolic process;GO:0050794//regulation of cellular process;GO:0010468//regulation of gene expression;GO:0009889//regulation of biosynthetic process;GO:0051252//regulation of RNA metabolic process;GO:0031323//regulation of cellular metabolic process;GO:1903506//regulation of nucleic acid-templated transcription;GO:0050896//response to stim…
	ZT	evm.model.group7.3055	B-AAR1	-0.712411	0.0139175	PREDICTED: transcription factor PCL1-like [Sesamum indicum]	ko04075//Plant hormone signal transduction	K14491	-	GO:0044877//macromolecular complex binding;GO:0005488//binding;GO:0003682//chromatin binding	-
	ZT	evm.model.group0.1192.1	B-ARR2	-1.14048	0.011429	PREDICTED: two-component response regulator ARR2 [Sesamum indicum]	ko04075//Plant hormone signal transduction	K14491	-	GO:0005057//receptor signaling protein activity;GO:0000156//phosphorelay response regulator activity;GO:0005488//binding;GO:0003682//chromatin binding;GO:0004871//signal transducer activity;GO:0044877//macromolecular complex binding	GO:0009987//cellular process;GO:0050896//response to stimulus;GO:0044763//single-organism cellular process;GO:0044700//single organism signaling;GO:0060255//regulation of macromolecule metabolic process;GO:0023052//signaling;GO:0044699//single-organism process;GO:0009889//regulation of biosynthetic process;GO:0051171//regulation of nitrogen compound metabolic process;GO:0010468//regulation of gen…
	ZT	evm.model.group8.794	CRE1	-0.671226	0.00155844	PREDICTED: histidine kinase 2 isoform X2 [Sesamum indicum]	ko04075//Plant hormone signal transduction	K14489	GO:0016020//membrane	GO:0032549//ribonucleoside binding;GO:0097159//organic cyclic compound binding;GO:0032553//ribonucleotide binding;GO:0004672//protein kinase activity;GO:0030554//adenyl nucleotide binding;GO:0016740//transferase activity;GO:0016772//transferase activity, transferring phosphorus-containing groups;GO:0000155//phosphorelay sensor kinase activity;GO:0032559//adenyl ribonucleotide binding;GO:0032555//…	GO:0010556//regulation of macromolecule biosynthetic process;GO:0006796//phosphate-containing compound metabolic process;GO:0009889//regulation of biosynthetic process;GO:0044237//cellular metabolic process;GO:0006793//phosphorus metabolic process;GO:0000160//phosphorelay signal transduction system;GO:0007154//cell communication;GO:0044763//single-organism cellular process;GO:0044699//single-orga…
	ZT	evm.model.group7.216	AHP	-0.640206	0.0347607	PREDICTED: histidine-containing phosphotransfer protein 1 [Sesamum indicum]	ko04075//Plant hormone signal transduction	K14490	-	GO:0004871//signal transducer activity	GO:0044699//single-organism process;GO:0023052//signaling;GO:0009987//cellular process;GO:0065007//biological regulation;GO:0044700//single organism signaling;GO:0007165//signal transduction;GO:0007154//cell communication;GO:0000160//phosphorelay signal transduction system;GO:0050789//regulation of biological process;GO:0051716//cellular response to stimulus;GO:0050896//response to stimulus;GO:00…
TW/OW	ETH	evm.model.group4.357	METK2	0.983371	1.08e-06	PREDICTED: S-adenosylmethionine synthase 1-like [Sesamum indicum]	ko00270//Cysteine and methionine metabolism	K00789	-	GO:0017076//purine nucleotide binding;GO:0097159//organic cyclic compound binding;GO:0005524//ATP binding;GO:0035639//purine ribonucleoside triphosphate binding;GO:0032559//adenyl ribonucleotide binding;GO:0043167//ion binding;GO:0016765//transferase activity, transferring alkyl or aryl (other than methyl) groups;GO:0036094//small molecule binding;GO:1901363//heterocyclic compound binding;GO:0097…	GO:1901137//carbohydrate derivative biosynthetic process;GO:0006732//coenzyme metabolic process;GO:0072522//purine-containing compound biosynthetic process;GO:0044711//single-organism biosynthetic process;GO:0071704//organic substance metabolic process;GO:0044710//single-organism metabolic process;GO:0006790//sulfur compound metabolic process;GO:0006556//S-adenosylmethionine biosynthetic process;…
	ETH	evm.model.group2.1738	SAMS2	1.00275	0.000274122	RecName: Full=S-adenosylmethionine synthase 2; Short=AdoMet synthase 2; AltName: Full=Methionine adenosyltransferase 2; Short=MAT 2 [Nicotiana tabacum]	ko00270//Cysteine and methionine metabolism	K00789	-	GO:0005488//binding;GO:0000166//nucleotide binding;GO:0030554//adenyl nucleotide binding;GO:0003824//catalytic activity;GO:0004478//methionine adenosyltransferase activity;GO:0016740//transferase activity;GO:0032549//ribonucleoside binding;GO:0032550//purine ribonucleoside binding;GO:0097159//organic cyclic compound binding;GO:0032553//ribonucleotide binding;GO:0032555//purine ribonucleotide bind…	GO:0044711//single-organism biosynthetic process;GO:0044710//single-organism metabolic process;GO:0009108//coenzyme biosynthetic process;GO:0006556//S-adenosylmethionine biosynthetic process;GO:0044281//small molecule metabolic process;GO:0055086//nucleobase-containing small molecule metabolic process;GO:0006732//coenzyme metabolic process;GO:0044699//single-organism process;GO:1901137//carbohydr…
	ETH	TCONS_00024981	SAMS2	1.10361	0.000751017	XP_011077317.1 PREDICTED: S-adenosylmethionine synthase 3 [Sesamum indicum]	ko00270//Cysteine and methionine metabolism	K00789	-	-	-
	ETH	TCONS_00042649	SAMS2	0.781968	0.000892166	EYU29879.1 hypothetical protein MIMGU_mgv1a006187mg [Erythranthe guttata]	ko00270//Cysteine and methionine metabolism	K00789	-	GO:0043169//cation binding;GO:0016765//transferase activity, transferring alkyl or aryl (other than methyl) groups;GO:0003824//catalytic activity;GO:1901363//heterocyclic compound binding;GO:0016740//transferase activity;GO:0005488//binding;GO:0036094//small molecule binding;GO:0097159//organic cyclic compound binding;GO:0001882//nucleoside binding;GO:0097367//carbohydrate derivative binding;GO:0…	GO:0006732//coenzyme metabolic process;GO:0009987//cellular process;GO:0044237//cellular metabolic process;GO:0009108//coenzyme biosynthetic process;GO:0051186//cofactor metabolic process;GO:0008152//metabolic process;GO:0051188//cofactor biosynthetic process;GO:0009058//biosynthetic process;GO:0044249//cellular biosynthetic process
	ABA	evm.model.group8.1070	NCED1	0.809431	1.29e-05	9-cis epoxycarotenoid dioxygenase [Scutellaria baicalensis]	ko00906//Carotenoid biosynthesis	K09840	-	-	-
	ABA	evm.model.group7.761	AOG	0.799411	0.000153504	PREDICTED: UDP-glycosyltransferase 73B4-like [Sesamum indicum]	ko00906//Carotenoid biosynthesis	K14595	-	GO:0016740//transferase activity;GO:0016757//transferase activity, transferring glycosyl groups;GO:0016758//transferase activity, transferring hexosyl groups;GO:0003824//catalytic activity	GO:0008152//metabolic process
	ABA	evm.model.group4.1438	CYP707A	0.696778	0.00269313	PREDICTED: abscisic acid 8'-hydroxylase 4 [Sesamum indicum]	ko00906//Carotenoid biosynthesis	K09843	-	GO:0043169//cation binding;GO:0009055//electron carrier activity;GO:0005506//iron ion binding;GO:0005488//binding;GO:0016705//oxidoreductase activity, acting on paired donors, with incorporation or reduction of molecular oxygen;GO:0046872//metal ion binding;GO:0020037//heme binding;GO:0003824//catalytic activity;GO:0043167//ion binding;GO:0046914//transition metal ion binding;GO:1901363//heterocy…	GO:0055114//oxidation-reduction process;GO:0008152//metabolic process;GO:0044699//single-organism process;GO:0044710//single-organism metabolic process
	ABA	evm.model.group11.922	NCED2	2.43714	0.00344388	PREDICTED: probable carotenoid cleavage dioxygenase 4, chloroplastic [Sesamum indicum]	ko00906//Carotenoid biosynthesis	K09840	-	-	-
	ABA	evm.model.group1.1742	NCED3	2.14414	0.0104617	PREDICTED: 9-cis-epoxycarotenoid dioxygenase NCED1, chloroplastic [Sesamum indicum]	ko00906//Carotenoid biosynthesis	K09840	-	-	-
	IAA	evm.model.group5.1511	ALDH1	1.69872	3.21e-11	PREDICTED: aldehyde dehydrogenase [Sesamum indicum]	ko00380//Tryptophan metabolism	K00128	-	GO:0016491//oxidoreductase activity;GO:0016903//oxidoreductase activity, acting on the aldehyde or oxo group of donors;GO:0016620//oxidoreductase activity, acting on the aldehyde or oxo group of donors, NAD or NADP as acceptor;GO:0004030//aldehyde dehydrogenase [NAD(P)+] activity;GO:0003824//catalytic activity	GO:0044763//single-organism cellular process;GO:0044699//single-organism process;GO:0008152//metabolic process;GO:0006081//cellular aldehyde metabolic process;GO:0055114//oxidation-reduction process;GO:0044237//cellular metabolic process;GO:0009987//cellular process;GO:0071704//organic substance metabolic process;GO:0044710//single-organism metabolic process
	IAA	evm.model.scaffold36.20	UGT1	1.04278	0.0188563	PREDICTED: UDP-glycosyltransferase 86A1-like [Sesamum indicum]	ko00380//Tryptophan metabolism	K11820	-	GO:0003824//catalytic activity;GO:0016757//transferase activity, transferring glycosyl groups;GO:0016758//transferase activity, transferring hexosyl groups;GO:0016740//transferase activity	GO:0008152//metabolic process
	BR	evm.model.group6.851	CYP90B1	2.26155	0.00549912	PREDICTED: abietadienol/abietadienal oxidase [Sesamum indicum]	ko00905//Brassinosteroid biosynthesis	K09587	-	GO:0043169//cation binding;GO:0009055//electron carrier activity;GO:0097159//organic cyclic compound binding;GO:0003824//catalytic activity;GO:0016705//oxidoreductase activity, acting on paired donors, with incorporation or reduction of molecular oxygen;GO:0005488//binding;GO:0046914//transition metal ion binding;GO:0043167//ion binding;GO:0005506//iron ion binding;GO:0046872//metal ion binding;G…	GO:0055114//oxidation-reduction process;GO:0008152//metabolic process;GO:0044710//single-organism metabolic process;GO:0044699//single-organism process
	GA	evm.model.group4.1381	H6H	1.51062	0.00114212	PREDICTED: codeine O-demethylase-like [Sesamum indicum]	ko00904//Diterpenoid biosynthesis	K05282	-	GO:0005488//binding;GO:0003824//catalytic activity;GO:0046872//metal ion binding;GO:0005506//iron ion binding;GO:0043167//ion binding;GO:0043169//cation binding;GO:0016705//oxidoreductase activity, acting on paired donors, with incorporation or reduction of molecular oxygen;GO:0046914//transition metal ion binding;GO:0016706//oxidoreductase activity, acting on paired donors, with incorporation or…	GO:0044710//single-organism metabolic process;GO:0044699//single-organism process;GO:0055114//oxidation-reduction process;GO:0008152//metabolic process
	BR	evm.model.group2.745_evm.model.group2.746	TCH4	1.85498	2.16e-15	xyloglucan endotransglycosylase/hydrolase 1 [Neolamarckia cadamba]	ko04075//Plant hormone signal transduction	K14504	GO:0005618//cell wall;GO:0030312//external encapsulating structure;GO:0071944//cell periphery;GO:0044464//cell part;GO:0005623//cell;GO:0048046//apoplast;GO:0005576//extracellular region	GO:0016798//hydrolase activity, acting on glycosyl bonds;GO:0016758//transferase activity, transferring hexosyl groups;GO:0004553//hydrolase activity, hydrolyzing O-glycosyl compounds;GO:0016787//hydrolase activity;GO:0016757//transferase activity, transferring glycosyl groups;GO:0016762//xyloglucan:xyloglucosyl transferase activity;GO:0016740//transferase activity;GO:0003824//catalytic activity	GO:0005976//polysaccharide metabolic process;GO:0044237//cellular metabolic process;GO:0009987//cellular process;GO:0044042//glucan metabolic process;GO:0044260//cellular macromolecule metabolic process;GO:0005975//carbohydrate metabolic process;GO:0043170//macromolecule metabolic process;GO:0044238//primary metabolic process;GO:0006073//cellular glucan metabolic process;GO:0044262//cellular carb…
	ZT	evm.model.group0.1600	A-ARR	2.93094	0.021221	PREDICTED: two-component response regulator ARR5-like [Sesamum indicum]	ko04075//Plant hormone signal transduction	K14492	-	GO:0000156//phosphorelay response regulator activity;GO:0004871//signal transducer activity;GO:0005057//receptor signaling protein activity	GO:0019219//regulation of nucleobase-containing compound metabolic process;GO:0050794//regulation of cellular process;GO:0010468//regulation of gene expression;GO:0009889//regulation of biosynthetic process;GO:0051252//regulation of RNA metabolic process;GO:0031323//regulation of cellular metabolic process;GO:1903506//regulation of nucleic acid-templated transcription;GO:0050896//response to stim…
	JA	evm.model.group2.2	BHLH35	-1.12741	0.0183391	PREDICTED: transcription factor bHLH35 [Sesamum indicum]	ko04075//Plant hormone signal transduction	K13422	-	GO:0005488//binding;GO:0005515//protein binding;GO:0046983//protein dimerization activity	-
	IAA	TCONS_00040006	IAA1	1.03717	0.00655447	XP_006353683.1 PREDICTED: auxin-responsive protein IAA29-like [Solanum tuberosum]	ko04075//Plant hormone signal transduction	K14484	-	-	-
	IAA	evm.model.group5.1332	ARF5	1.55954	0.0329096	PREDICTED: auxin response factor 5 [Sesamum indicum]	ko04075//Plant hormone signal transduction	K14486	GO:0043231//intracellular membrane-bounded organelle;GO:0044464//cell part;GO:0043227//membrane-bounded organelle;GO:0005622//intracellular;GO:0005634//nucleus;GO:0005623//cell;GO:0043226//organelle;GO:0043229//intracellular organelle;GO:0044424//intracellular part	GO:0003676//nucleic acid binding;GO:0005488//binding;GO:1901363//heterocyclic compound binding;GO:0003677//DNA binding;GO:0097159//organic cyclic compound binding;GO:0046983//protein dimerization activity;GO:0005515//protein binding	GO:0010468//regulation of gene expression;GO:1903506//regulation of nucleic acid-templated transcription;GO:0050896//response to stimulus;GO:0009725//response to hormone;GO:0080090//regulation of primary metabolic process;GO:0042221//response to chemical;GO:0010556//regulation of macromolecule biosynthetic process;GO:0031326//regulation of cellular biosynthetic process;GO:0009719//response to end…
