# Supplementary material for: Genome-wide analysis of lncRNA and mRNA expression and endogenous hormone regulation during tension wood formation in Catalpa bungei
Source: BMC Genomics. 2020 Sep 5;21:609. doi: 10.1186/s12864-020-07044-5 (PMC7487903; doi:10.1186/s12864-020-07044-5)
Supplement: Supplementary file 5 — Additional file 5: Table S4 The annotation of genes regulated by potential lncRNAs through cis regulation. Table S5 The annotation of genes regulated by potential lncRNAs via trans regulation. Table S6 The annotation of genes regulated by potential lncRNAs via antisense regulation. [file 12864_2020_7044_MOESM5_ESM.xlsx]

## Sheet: Cis
Table S4 The annotation of genes regulated by potential lncRNAs through cis regulation
lncRNA_ID	GeneID	Pathway	Symbol	Description	KEGG_A_class	KEGG_B_class	K_ID	GO Component	GO Function	GO Process
TCONS_00002975	evm.model.group0.783	alpha-Linolenic acid metabolism	LOX1.2	PREDICTED: linoleate 9S-lipoxygenase 6-like [Nicotiana sylvestris]	Metabolism	Global and Overview;Lipid metabolism	K00454	-	GO:0005506//iron ion binding;GO:0003824//catalytic activity;GO:0016702//oxidoreductase activity, acting on single donors with incorporation of molecular oxygen, incorporation of two atoms of oxygen;GO:0043167//ion binding;GO:0016165//linoleate 13S-lipoxygenase activity;GO:0005488//binding;GO:0016701//oxidoreductase activity, acting on single donors with incorporation of molecular oxygen;GO:000551…	GO:0044710//single-organism metabolic process;GO:0055114//oxidation-reduction process;GO:0008152//metabolic process;GO:0044699//single-organism process
TCONS_00000658	evm.model.group0.783	alpha-Linolenic acid metabolism	LOX1.2	PREDICTED: linoleate 9S-lipoxygenase 6-like [Nicotiana sylvestris]	Metabolism	Global and Overview;Lipid metabolism	K00454	-	GO:0005506//iron ion binding;GO:0003824//catalytic activity;GO:0016702//oxidoreductase activity, acting on single donors with incorporation of molecular oxygen, incorporation of two atoms of oxygen;GO:0043167//ion binding;GO:0016165//linoleate 13S-lipoxygenase activity;GO:0005488//binding;GO:0016701//oxidoreductase activity, acting on single donors with incorporation of molecular oxygen;GO:000551…	GO:0044710//single-organism metabolic process;GO:0055114//oxidation-reduction process;GO:0008152//metabolic process;GO:0044699//single-organism process
TCONS_00001152	evm.model.group0.1393	alpha-Linolenic acid metabolism	AOC4	PREDICTED: allene oxide cyclase 4, chloroplastic-like [Pyrus x bretschneideri]	Metabolism	Lipid metabolism;Global and Overview	K10525	GO:0044424//intracellular part;GO:0043226//organelle;GO:0009507//chloroplast;GO:0044464//cell part;GO:0005623//cell;GO:0043227//membrane-bounded organelle;GO:0043229//intracellular organelle;GO:0005737//cytoplasm;GO:0044444//cytoplasmic part;GO:0043231//intracellular membrane-bounded organelle;GO:0005622//intracellular;GO:0009536//plastid	GO:0016853//isomerase activity;GO:0003824//catalytic activity	-
TCONS_00003886	evm.model.group0.1773	alpha-Linolenic acid metabolism	CMTA4	PREDICTED: calmodulin-binding transcription activator 4 [Erythranthe guttatus]	Metabolism	Lipid metabolism;Global and Overview	K14674	GO:0043227//membrane-bounded organelle;GO:0044424//intracellular part;GO:0043226//organelle;GO:0005622//intracellular;GO:0043231//intracellular membrane-bounded organelle;GO:0005623//cell;GO:0005634//nucleus;GO:0043229//intracellular organelle;GO:0044464//cell part	GO:0097159//organic cyclic compound binding;GO:0005488//binding;GO:0003677//DNA binding;GO:0005515//protein binding;GO:1901363//heterocyclic compound binding;GO:0003676//nucleic acid binding	-
TCONS_00001480	evm.model.group0.1773	alpha-Linolenic acid metabolism	CMTA4	PREDICTED: calmodulin-binding transcription activator 4 [Erythranthe guttatus]	Metabolism	Lipid metabolism;Global and Overview	K14674	GO:0043227//membrane-bounded organelle;GO:0044424//intracellular part;GO:0043226//organelle;GO:0005622//intracellular;GO:0043231//intracellular membrane-bounded organelle;GO:0005623//cell;GO:0005634//nucleus;GO:0043229//intracellular organelle;GO:0044464//cell part	GO:0097159//organic cyclic compound binding;GO:0005488//binding;GO:0003677//DNA binding;GO:0005515//protein binding;GO:1901363//heterocyclic compound binding;GO:0003676//nucleic acid binding	-
TCONS_00001481	evm.model.group0.1773	alpha-Linolenic acid metabolism	CMTA4	PREDICTED: calmodulin-binding transcription activator 4 [Erythranthe guttatus]	Metabolism	Lipid metabolism;Global and Overview	K14674	GO:0043227//membrane-bounded organelle;GO:0044424//intracellular part;GO:0043226//organelle;GO:0005622//intracellular;GO:0043231//intracellular membrane-bounded organelle;GO:0005623//cell;GO:0005634//nucleus;GO:0043229//intracellular organelle;GO:0044464//cell part	GO:0097159//organic cyclic compound binding;GO:0005488//binding;GO:0003677//DNA binding;GO:0005515//protein binding;GO:1901363//heterocyclic compound binding;GO:0003676//nucleic acid binding	-
TCONS_00001776	evm.model.group0.2165	alpha-Linolenic acid metabolism	At1g51440	hypothetical protein MIMGU_mgv1a004190mg [Erythranthe guttata]	Metabolism	Lipid metabolism;Global and Overview	K16818	-	GO:0016788//hydrolase activity, acting on ester bonds;GO:0052689//carboxylic ester hydrolase activity;GO:0004806//triglyceride lipase activity;GO:0016787//hydrolase activity;GO:0003824//catalytic activity;GO:0016298//lipase activity	GO:0044238//primary metabolic process;GO:0071704//organic substance metabolic process;GO:0006629//lipid metabolic process;GO:0008152//metabolic process;GO:0044710//single-organism metabolic process;GO:0044699//single-organism process
TCONS_00007558	evm.model.group1.1282	alpha-Linolenic acid metabolism	CYP74B2	PREDICTED: allene oxide synthase, chloroplastic [Sesamum indicum]	Metabolism	Global and Overview;Lipid metabolism	K10528	-	GO:0043169//cation binding;GO:0004497//monooxygenase activity;GO:0009055//electron carrier activity;GO:0046872//metal ion binding;GO:0043167//ion binding;GO:0097159//organic cyclic compound binding;GO:0003824//catalytic activity;GO:0046914//transition metal ion binding;GO:0016705//oxidoreductase activity, acting on paired donors, with incorporation or reduction of molecular oxygen;GO:1901363//het…	GO:0044710//single-organism metabolic process;GO:0008152//metabolic process;GO:0044699//single-organism process;GO:0055114//oxidation-reduction process
TCONS_00007558	evm.model.group1.1283	alpha-Linolenic acid metabolism	CYP74B2	cytochrome P450 CYP74B21 [Salvia miltiorrhiza]	Metabolism	Lipid metabolism;Global and Overview	K10528	-	-	-
TCONS_00005755	evm.model.group1.1504	alpha-Linolenic acid metabolism	ACX3	PREDICTED: acyl-coenzyme A oxidase 3, peroxisomal-like [Sesamum indicum]	Metabolism;Cellular Processes	Global and Overview;Transport and catabolism;Lipid metabolism	K00232	GO:0043227//membrane-bounded organelle;GO:0043226//organelle;GO:0005622//intracellular;GO:0005737//cytoplasm;GO:0005777//peroxisome;GO:0043229//intracellular organelle;GO:0005623//cell;GO:0042579//microbody;GO:0044444//cytoplasmic part;GO:0044424//intracellular part;GO:0043231//intracellular membrane-bounded organelle;GO:0044464//cell part	GO:0097159//organic cyclic compound binding;GO:1901363//heterocyclic compound binding;GO:0003997//acyl-CoA oxidase activity;GO:0016491//oxidoreductase activity;GO:0003824//catalytic activity;GO:0016627//oxidoreductase activity, acting on the CH-CH group of donors;GO:0050660//flavin adenine dinucleotide binding;GO:0000166//nucleotide binding;GO:0036094//small molecule binding;GO:1901265//nucleosid…	GO:0009987//cellular process;GO:0008152//metabolic process;GO:0071704//organic substance metabolic process;GO:0006631//fatty acid metabolic process;GO:0044763//single-organism cellular process;GO:0046395//carboxylic acid catabolic process;GO:0016042//lipid catabolic process;GO:0030258//lipid modification;GO:0019395//fatty acid oxidation;GO:0006082//organic acid metabolic process;GO:0044712//singl…
TCONS_00011416	evm.model.group11.149	alpha-Linolenic acid metabolism	OPR11	PREDICTED: putative 12-oxophytodienoate reductase 11 [Sesamum indicum]	Metabolism	Global and Overview;Lipid metabolism	K05894	-	GO:0043168//anion binding;GO:0048037//cofactor binding;GO:0050662//coenzyme binding;GO:1901363//heterocyclic compound binding;GO:0097159//organic cyclic compound binding;GO:0043167//ion binding;GO:1901265//nucleoside phosphate binding;GO:0010181//FMN binding;GO:0016491//oxidoreductase activity;GO:0003824//catalytic activity;GO:0005488//binding;GO:0032553//ribonucleotide binding;GO:0000166//nucleo…	GO:0008152//metabolic process;GO:0044710//single-organism metabolic process;GO:0044699//single-organism process;GO:0055114//oxidation-reduction process
TCONS_00011416	evm.model.group11.150	alpha-Linolenic acid metabolism	OPR1	PREDICTED: putative 12-oxophytodienoate reductase 11 isoform X1 [Erythranthe guttatus]	Metabolism	Lipid metabolism;Global and Overview	K05894	-	GO:0043168//anion binding;GO:0050662//coenzyme binding;GO:0032553//ribonucleotide binding;GO:0048037//cofactor binding;GO:0010181//FMN binding;GO:0036094//small molecule binding;GO:0000166//nucleotide binding;GO:0097367//carbohydrate derivative binding;GO:1901265//nucleoside phosphate binding;GO:0003824//catalytic activity;GO:0005488//binding;GO:1901363//heterocyclic compound binding;GO:0043167//…	GO:0044710//single-organism metabolic process;GO:0055114//oxidation-reduction process;GO:0044699//single-organism process;GO:0008152//metabolic process
TCONS_00013487	evm.model.group12.128	alpha-Linolenic acid metabolism	DSEL	PREDICTED: phospholipase A1-II 1-like [Sesamum indicum]	Metabolism	Lipid metabolism;Global and Overview	K16818	-	GO:0016787//hydrolase activity;GO:0016788//hydrolase activity, acting on ester bonds;GO:0004806//triglyceride lipase activity;GO:0003824//catalytic activity;GO:0016298//lipase activity;GO:0052689//carboxylic ester hydrolase activity	GO:0044238//primary metabolic process;GO:0044699//single-organism process;GO:0071704//organic substance metabolic process;GO:0044710//single-organism metabolic process;GO:0008152//metabolic process;GO:0006629//lipid metabolic process
TCONS_00016453	evm.model.group14.231	alpha-Linolenic acid metabolism	-	PREDICTED: lipase-like isoform X1 [Sesamum indicum]	Metabolism	Lipid metabolism;Global and Overview	K16818	-	GO:0016788//hydrolase activity, acting on ester bonds;GO:0052689//carboxylic ester hydrolase activity;GO:0004806//triglyceride lipase activity;GO:0003824//catalytic activity;GO:0016787//hydrolase activity;GO:0016298//lipase activity	GO:0044710//single-organism metabolic process;GO:0044699//single-organism process;GO:0008152//metabolic process;GO:0071704//organic substance metabolic process;GO:0044238//primary metabolic process;GO:0006629//lipid metabolic process
TCONS_00018017	evm.model.group15.264	alpha-Linolenic acid metabolism	LOX3.1	PREDICTED: linoleate 13S-lipoxygenase 3-1, chloroplastic-like [Sesamum indicum]	Metabolism	Global and Overview;Lipid metabolism	K00454	-	GO:0016491//oxidoreductase activity;GO:0003824//catalytic activity;GO:0005488//binding;GO:0051213//dioxygenase activity;GO:0046872//metal ion binding;GO:0043169//cation binding;GO:0016701//oxidoreductase activity, acting on single donors with incorporation of molecular oxygen;GO:0016702//oxidoreductase activity, acting on single donors with incorporation of molecular oxygen, incorporation of two …	GO:0055114//oxidation-reduction process;GO:0008152//metabolic process;GO:0044699//single-organism process;GO:0044710//single-organism metabolic process
TCONS_00018017	evm.model.group15.265	alpha-Linolenic acid metabolism	Os03g0179900	PREDICTED: linoleate 13S-lipoxygenase 3-1, chloroplastic-like [Sesamum indicum]	Metabolism	Lipid metabolism;Global and Overview	K00454	-	GO:0046872//metal ion binding;GO:0043167//ion binding;GO:0005488//binding;GO:0016702//oxidoreductase activity, acting on single donors with incorporation of molecular oxygen, incorporation of two atoms of oxygen;GO:0005506//iron ion binding;GO:0016701//oxidoreductase activity, acting on single donors with incorporation of molecular oxygen;GO:0043169//cation binding;GO:0016491//oxidoreductase acti…	GO:0044699//single-organism process;GO:0008152//metabolic process;GO:0044710//single-organism metabolic process;GO:0055114//oxidation-reduction process
TCONS_00018017	evm.model.group15.266	alpha-Linolenic acid metabolism	LOX3.1	PREDICTED: linoleate 13S-lipoxygenase 3-1, chloroplastic-like [Sesamum indicum]	Metabolism	Global and Overview;Lipid metabolism	K00454	-	-	-
TCONS_00018996	evm.model.group15.511	alpha-Linolenic acid metabolism	At5g38780	PREDICTED: probable S-adenosylmethionine-dependent methyltransferase At5g38100 [Erythranthe guttatus]	Metabolism	Global and Overview;Lipid metabolism	K08241	-	GO:0008168//methyltransferase activity;GO:0016741//transferase activity, transferring one-carbon groups;GO:0003824//catalytic activity;GO:0016740//transferase activity	-
TCONS_00020059	evm.model.group16.773	alpha-Linolenic acid metabolism	CMTA2	PREDICTED: calmodulin-binding transcription activator 2 [Sesamum indicum]	Metabolism	Lipid metabolism;Global and Overview	K14674	GO:0005623//cell;GO:0043227//membrane-bounded organelle;GO:0044424//intracellular part;GO:0043231//intracellular membrane-bounded organelle;GO:0005622//intracellular;GO:0005634//nucleus;GO:0043229//intracellular organelle;GO:0043226//organelle;GO:0044464//cell part	GO:0003677//DNA binding;GO:1901363//heterocyclic compound binding;GO:0005515//protein binding;GO:0003676//nucleic acid binding;GO:0097159//organic cyclic compound binding;GO:0005488//binding	-
TCONS_00021476	evm.model.group17.332	alpha-Linolenic acid metabolism	4CLL9	PREDICTED: 4-coumarate--CoA ligase-like 9 [Sesamum indicum]	Metabolism	Lipid metabolism;Global and Overview	K10526	-	GO:0003824//catalytic activity	GO:0008152//metabolic process
TCONS_00021476	evm.model.group17.333	alpha-Linolenic acid metabolism	LOX6	PREDICTED: lipoxygenase 6, chloroplastic [Sesamum indicum]	Metabolism	Lipid metabolism;Global and Overview	K00454	-	GO:0005488//binding;GO:0043169//cation binding;GO:0016702//oxidoreductase activity, acting on single donors with incorporation of molecular oxygen, incorporation of two atoms of oxygen;GO:0051213//dioxygenase activity;GO:0043167//ion binding;GO:0016701//oxidoreductase activity, acting on single donors with incorporation of molecular oxygen;GO:0046872//metal ion binding;GO:0003824//catalytic activ…	GO:0008152//metabolic process;GO:0044710//single-organism metabolic process;GO:0044699//single-organism process;GO:0055114//oxidation-reduction process
TCONS_00021476	evm.model.group17.334	alpha-Linolenic acid metabolism	LOX6	PREDICTED: lipoxygenase 6, chloroplastic [Sesamum indicum]	Metabolism	Lipid metabolism;Global and Overview	K00454	-	GO:0046914//transition metal ion binding;GO:0043167//ion binding;GO:0016702//oxidoreductase activity, acting on single donors with incorporation of molecular oxygen, incorporation of two atoms of oxygen;GO:0046872//metal ion binding;GO:0005488//binding;GO:0051213//dioxygenase activity;GO:0005515//protein binding;GO:0016701//oxidoreductase activity, acting on single donors with incorporation of mo…	GO:0044710//single-organism metabolic process;GO:0008152//metabolic process;GO:0044699//single-organism process;GO:0055114//oxidation-reduction process
TCONS_00027617	evm.model.group3.732	alpha-Linolenic acid metabolism	Vps39	PREDICTED: vam6/Vps39-like protein [Sesamum indicum]	Metabolism	Global and Overview;Lipid metabolism	K16342	-	GO:0098772//molecular function regulator;GO:0030695//GTPase regulator activity;GO:0060589//nucleoside-triphosphatase regulator activity;GO:0030234//enzyme regulator activity	-
TCONS_00027618	evm.model.group3.732	alpha-Linolenic acid metabolism	Vps39	PREDICTED: vam6/Vps39-like protein [Sesamum indicum]	Metabolism	Global and Overview;Lipid metabolism	K16342	-	GO:0098772//molecular function regulator;GO:0030695//GTPase regulator activity;GO:0060589//nucleoside-triphosphatase regulator activity;GO:0030234//enzyme regulator activity	-
TCONS_00029166	evm.model.group3.779	alpha-Linolenic acid metabolism	AOC4	PREDICTED: allene oxide cyclase 2, chloroplastic-like [Erythranthe guttatus]	Metabolism	Global and Overview;Lipid metabolism	K10525	GO:0005622//intracellular;GO:0044444//cytoplasmic part;GO:0005737//cytoplasm;GO:0043231//intracellular membrane-bounded organelle;GO:0044424//intracellular part;GO:0044464//cell part;GO:0009536//plastid;GO:0043229//intracellular organelle;GO:0009507//chloroplast;GO:0005623//cell;GO:0043227//membrane-bounded organelle;GO:0043226//organelle	GO:0016853//isomerase activity;GO:0003824//catalytic activity	-
TCONS_00031955	evm.model.group4.55	alpha-Linolenic acid metabolism	OPR11	PREDICTED: putative 12-oxophytodienoate reductase 11 [Sesamum indicum]	Metabolism	Global and Overview;Lipid metabolism	K05894	-	GO:0003824//catalytic activity;GO:0050662//coenzyme binding;GO:0048037//cofactor binding;GO:0043168//anion binding;GO:0097367//carbohydrate derivative binding;GO:0010181//FMN binding;GO:0005488//binding;GO:0032553//ribonucleotide binding;GO:0097159//organic cyclic compound binding;GO:1901363//heterocyclic compound binding;GO:0016491//oxidoreductase activity;GO:0043167//ion binding;GO:1901265//nuc…	GO:0008152//metabolic process;GO:0044699//single-organism process;GO:0055114//oxidation-reduction process;GO:0044710//single-organism metabolic process
TCONS_00035474	evm.model.group5.452	alpha-Linolenic acid metabolism	4CLL5	PREDICTED: 4-coumarate--CoA ligase-like 5 [Erythranthe guttatus]	Metabolism	Global and Overview;Lipid metabolism	K10526	-	GO:0003824//catalytic activity	GO:0008152//metabolic process
TCONS_00040946	evm.model.group7.1504	alpha-Linolenic acid metabolism	4CLL5	PREDICTED: 4-coumarate--CoA ligase-like 5 [Sesamum indicum]	Metabolism	Lipid metabolism;Global and Overview	K10526	-	GO:0003824//catalytic activity	GO:0008152//metabolic process
TCONS_00040947	evm.model.group7.1504	alpha-Linolenic acid metabolism	4CLL5	PREDICTED: 4-coumarate--CoA ligase-like 5 [Sesamum indicum]	Metabolism	Lipid metabolism;Global and Overview	K10526	-	GO:0003824//catalytic activity	GO:0008152//metabolic process
TCONS_00022497	evm.model.group18.353	Brassinosteroid biosynthesis	CYP90A1	PREDICTED: cytochrome P450 90A1 [Sesamum indicum]	Metabolism	Global and Overview;Metabolism of terpenoids and polyketides	K09588	-	GO:0043169//cation binding;GO:0009055//electron carrier activity;GO:0005488//binding;GO:0046914//transition metal ion binding;GO:0043167//ion binding;GO:0016705//oxidoreductase activity, acting on paired donors, with incorporation or reduction of molecular oxygen;GO:1901363//heterocyclic compound binding;GO:0003824//catalytic activity;GO:0097159//organic cyclic compound binding;GO:0046906//tetrap…	GO:0044710//single-organism metabolic process;GO:0055114//oxidation-reduction process;GO:0044699//single-organism process;GO:0008152//metabolic process
TCONS_00029911	evm.model.group3.1526	Brassinosteroid biosynthesis	CYP85A1	PREDICTED: cytochrome P450 85A1 [Sesamum indicum]	Metabolism	Global and Overview;Metabolism of terpenoids and polyketides	K12640	-	GO:0097159//organic cyclic compound binding;GO:0005506//iron ion binding;GO:0016491//oxidoreductase activity;GO:0009055//electron carrier activity;GO:0046914//transition metal ion binding;GO:0046906//tetrapyrrole binding;GO:1901363//heterocyclic compound binding;GO:0003824//catalytic activity;GO:0005488//binding;GO:0043169//cation binding;GO:0016705//oxidoreductase activity, acting on paired dono…	GO:0055114//oxidation-reduction process;GO:0008152//metabolic process;GO:0044699//single-organism process;GO:0044710//single-organism metabolic process
TCONS_00037629	evm.model.group6.1094	Brassinosteroid biosynthesis	CYP90D1	PREDICTED: 3-epi-6-deoxocathasterone 23-monooxygenase [Sesamum indicum]	Metabolism	Metabolism of terpenoids and polyketides;Global and Overview	K12638	-	GO:0005506//iron ion binding;GO:0016705//oxidoreductase activity, acting on paired donors, with incorporation or reduction of molecular oxygen;GO:0046906//tetrapyrrole binding;GO:1901363//heterocyclic compound binding;GO:0097159//organic cyclic compound binding;GO:0043169//cation binding;GO:0046872//metal ion binding;GO:0003824//catalytic activity;GO:0009055//electron carrier activity;GO:0020037/…	GO:0055114//oxidation-reduction process;GO:0008152//metabolic process;GO:0044710//single-organism metabolic process;GO:0044699//single-organism process
TCONS_00037630	evm.model.group6.1094	Brassinosteroid biosynthesis	CYP90D1	PREDICTED: 3-epi-6-deoxocathasterone 23-monooxygenase [Sesamum indicum]	Metabolism	Metabolism of terpenoids and polyketides;Global and Overview	K12638	-	GO:0005506//iron ion binding;GO:0016705//oxidoreductase activity, acting on paired donors, with incorporation or reduction of molecular oxygen;GO:0046906//tetrapyrrole binding;GO:1901363//heterocyclic compound binding;GO:0097159//organic cyclic compound binding;GO:0043169//cation binding;GO:0046872//metal ion binding;GO:0003824//catalytic activity;GO:0009055//electron carrier activity;GO:0020037/…	GO:0055114//oxidation-reduction process;GO:0008152//metabolic process;GO:0044710//single-organism metabolic process;GO:0044699//single-organism process
TCONS_00041385	evm.model.group7.2037	Brassinosteroid biosynthesis	-	PREDICTED: cytochrome P450 CYP749A22-like [Sesamum indicum]	Metabolism	Metabolism of terpenoids and polyketides	K15639	-	GO:0005506//iron ion binding;GO:0046906//tetrapyrrole binding;GO:0009055//electron carrier activity;GO:1901363//heterocyclic compound binding;GO:0016705//oxidoreductase activity, acting on paired donors, with incorporation or reduction of molecular oxygen;GO:0043169//cation binding;GO:0046914//transition metal ion binding;GO:0046872//metal ion binding;GO:0005488//binding;GO:0016491//oxidoreductas…	GO:0044710//single-organism metabolic process;GO:0044699//single-organism process;GO:0008152//metabolic process;GO:0055114//oxidation-reduction process
TCONS_00041385	evm.model.group7.2038	Brassinosteroid biosynthesis	-	PREDICTED: cytochrome P450 CYP749A22-like [Sesamum indicum]	Metabolism	Metabolism of terpenoids and polyketides	K15639	-	GO:0005488//binding;GO:0009055//electron carrier activity;GO:0043169//cation binding;GO:0020037//heme binding;GO:1901363//heterocyclic compound binding;GO:0097159//organic cyclic compound binding;GO:0043167//ion binding;GO:0003824//catalytic activity;GO:0016705//oxidoreductase activity, acting on paired donors, with incorporation or reduction of molecular oxygen;GO:0046906//tetrapyrrole binding;G…	GO:0055114//oxidation-reduction process;GO:0008152//metabolic process;GO:0044710//single-organism metabolic process;GO:0044699//single-organism process
TCONS_00007026	evm.model.group1.745	Carotenoid biosynthesis	At1g28580	PREDICTED: LOW QUALITY PROTEIN: GDSL esterase/lipase At2g27360-like [Sesamum indicum]	Metabolism	Global and Overview;Metabolism of terpenoids and polyketides	K00514	-	GO:0016787//hydrolase activity;GO:0003824//catalytic activity;GO:0016788//hydrolase activity, acting on ester bonds	GO:0044238//primary metabolic process;GO:0044710//single-organism metabolic process;GO:0071704//organic substance metabolic process;GO:0044699//single-organism process;GO:0008152//metabolic process;GO:0006629//lipid metabolic process
TCONS_00005068	evm.model.group1.745	Carotenoid biosynthesis	At1g28580	PREDICTED: LOW QUALITY PROTEIN: GDSL esterase/lipase At2g27360-like [Sesamum indicum]	Metabolism	Global and Overview;Metabolism of terpenoids and polyketides	K00514	-	GO:0016787//hydrolase activity;GO:0003824//catalytic activity;GO:0016788//hydrolase activity, acting on ester bonds	GO:0044238//primary metabolic process;GO:0044710//single-organism metabolic process;GO:0071704//organic substance metabolic process;GO:0044699//single-organism process;GO:0008152//metabolic process;GO:0006629//lipid metabolic process
TCONS_00005070	evm.model.group1.745	Carotenoid biosynthesis	At1g28580	PREDICTED: LOW QUALITY PROTEIN: GDSL esterase/lipase At2g27360-like [Sesamum indicum]	Metabolism	Global and Overview;Metabolism of terpenoids and polyketides	K00514	-	GO:0016787//hydrolase activity;GO:0003824//catalytic activity;GO:0016788//hydrolase activity, acting on ester bonds	GO:0044238//primary metabolic process;GO:0044710//single-organism metabolic process;GO:0071704//organic substance metabolic process;GO:0044699//single-organism process;GO:0008152//metabolic process;GO:0006629//lipid metabolic process
TCONS_00005071	evm.model.group1.745	Carotenoid biosynthesis	At1g28580	PREDICTED: LOW QUALITY PROTEIN: GDSL esterase/lipase At2g27360-like [Sesamum indicum]	Metabolism	Global and Overview;Metabolism of terpenoids and polyketides	K00514	-	GO:0016787//hydrolase activity;GO:0003824//catalytic activity;GO:0016788//hydrolase activity, acting on ester bonds	GO:0044238//primary metabolic process;GO:0044710//single-organism metabolic process;GO:0071704//organic substance metabolic process;GO:0044699//single-organism process;GO:0008152//metabolic process;GO:0006629//lipid metabolic process
TCONS_00005072	evm.model.group1.745	Carotenoid biosynthesis	At1g28580	PREDICTED: LOW QUALITY PROTEIN: GDSL esterase/lipase At2g27360-like [Sesamum indicum]	Metabolism	Global and Overview;Metabolism of terpenoids and polyketides	K00514	-	GO:0016787//hydrolase activity;GO:0003824//catalytic activity;GO:0016788//hydrolase activity, acting on ester bonds	GO:0044238//primary metabolic process;GO:0044710//single-organism metabolic process;GO:0071704//organic substance metabolic process;GO:0044699//single-organism process;GO:0008152//metabolic process;GO:0006629//lipid metabolic process
TCONS_00005105	evm.model.group1.752	Carotenoid biosynthesis	At5g45910	PREDICTED: GDSL esterase/lipase At5g45910 [Sesamum indicum]	Metabolism	Global and Overview;Metabolism of terpenoids and polyketides	K00514	-	GO:0016787//hydrolase activity;GO:0016788//hydrolase activity, acting on ester bonds;GO:0003824//catalytic activity	GO:0044710//single-organism metabolic process;GO:0044238//primary metabolic process;GO:0006629//lipid metabolic process;GO:0044699//single-organism process;GO:0008152//metabolic process;GO:0071704//organic substance metabolic process
TCONS_00009479	evm.model.group10.296	Carotenoid biosynthesis	PSY1	phytoene synthase [Pogostemon cablin]	Metabolism	Metabolism of terpenoids and polyketides;Global and Overview	K02291	-	GO:0003824//catalytic activity;GO:0016740//transferase activity	GO:0008152//metabolic process;GO:0009058//biosynthetic process
TCONS_00009480	evm.model.group10.296	Carotenoid biosynthesis	PSY1	phytoene synthase [Pogostemon cablin]	Metabolism	Metabolism of terpenoids and polyketides;Global and Overview	K02291	-	GO:0003824//catalytic activity;GO:0016740//transferase activity	GO:0008152//metabolic process;GO:0009058//biosynthetic process
TCONS_00011431	evm.model.group11.164	Carotenoid biosynthesis	hpxO	PREDICTED: zeaxanthin epoxidase, chloroplastic-like [Sesamum indicum]	Metabolism	Metabolism of terpenoids and polyketides;Global and Overview	K09838	-	-	-
TCONS_00015192	evm.model.group13.1107	Carotenoid biosynthesis	CCD4	carotenoid cleavage dioxygenase 4 [Scutellaria baicalensis]	Metabolism	Metabolism of terpenoids and polyketides;Global and Overview	K09840	-	-	-
TCONS_00026153	evm.model.group2.987	Carotenoid biosynthesis	LCY1	PREDICTED: lycopene beta cyclase, chloroplastic/chromoplastic [Sesamum indicum]	Metabolism	Global and Overview;Metabolism of terpenoids and polyketides	K06443	-	GO:0003824//catalytic activity;GO:0016705//oxidoreductase activity, acting on paired donors, with incorporation or reduction of molecular oxygen;GO:0016491//oxidoreductase activity	GO:0044238//primary metabolic process;GO:0016117//carotenoid biosynthetic process;GO:0016114//terpenoid biosynthetic process;GO:0042440//pigment metabolic process;GO:0046148//pigment biosynthetic process;GO:0044763//single-organism cellular process;GO:0006721//terpenoid metabolic process;GO:0016109//tetraterpenoid biosynthetic process;GO:0044249//cellular biosynthetic process;GO:0016108//tetrater…
TCONS_00026153	evm.model.group2.988	Carotenoid biosynthesis	LCY1	PREDICTED: lycopene beta cyclase, chloroplastic/chromoplastic [Sesamum indicum]	Metabolism	Metabolism of terpenoids and polyketides;Global and Overview	K06443	-	GO:0016491//oxidoreductase activity;GO:0016705//oxidoreductase activity, acting on paired donors, with incorporation or reduction of molecular oxygen;GO:0003824//catalytic activity	GO:0008299//isoprenoid biosynthetic process;GO:0016117//carotenoid biosynthetic process;GO:0006720//isoprenoid metabolic process;GO:0046148//pigment biosynthetic process;GO:0009058//biosynthetic process;GO:0044249//cellular biosynthetic process;GO:0016114//terpenoid biosynthetic process;GO:0008610//lipid biosynthetic process;GO:0044237//cellular metabolic process;GO:0044238//primary metabolic pro…
TCONS_00027025	evm.model.group2.2061	Carotenoid biosynthesis	-	PREDICTED: secoisolariciresinol dehydrogenase-like isoform X1 [Sesamum indicum]	Metabolism	Metabolism of terpenoids and polyketides;Global and Overview	K09841	-	GO:0016491//oxidoreductase activity;GO:0003824//catalytic activity	GO:0008152//metabolic process
TCONS_00025221	evm.model.group2.2063	Carotenoid biosynthesis	-	PREDICTED: tropinone reductase-like 1 [Erythranthe guttatus]	Metabolism	Metabolism of terpenoids and polyketides;Global and Overview	K09841	-	GO:0016491//oxidoreductase activity;GO:0003824//catalytic activity	GO:0008152//metabolic process
TCONS_00032698	evm.model.group4.916	Carotenoid biosynthesis	CCD7	PREDICTED: carotenoid cleavage dioxygenase 7, chloroplastic [Sesamum indicum]	Metabolism	Metabolism of terpenoids and polyketides	K17912	-	-	-
TCONS_00030952	evm.model.group4.916	Carotenoid biosynthesis	CCD7	PREDICTED: carotenoid cleavage dioxygenase 7, chloroplastic [Sesamum indicum]	Metabolism	Metabolism of terpenoids and polyketides	K17912	-	-	-
TCONS_00002600	evm.model.group0.482	Cysteine and methionine metabolism	CGS1	PREDICTED: LOW QUALITY PROTEIN: cystathionine gamma-synthase 1, chloroplastic-like [Sesamum indicum]	Metabolism	Energy metabolism;Amino acid metabolism;Metabolism of other amino acids;Global and Overview	K01739	-	GO:0005488//binding;GO:1901363//heterocyclic compound binding;GO:0030170//pyridoxal phosphate binding;GO:0043168//anion binding;GO:0043167//ion binding;GO:0097159//organic cyclic compound binding;GO:0048037//cofactor binding	-
TCONS_00006444	evm.model.group1.15	Cysteine and methionine metabolism	SAT3	PREDICTED: serine acetyltransferase 1, chloroplastic-like [Sesamum indicum]	Metabolism	Energy metabolism;Global and Overview;Amino acid metabolism	K00640	GO:0005737//cytoplasm;GO:0005623//cell;GO:0044424//intracellular part;GO:0005622//intracellular;GO:0044464//cell part	GO:0008374//O-acyltransferase activity;GO:0016412//serine O-acyltransferase activity;GO:0016413//O-acetyltransferase activity;GO:0016740//transferase activity;GO:0016746//transferase activity, transferring acyl groups;GO:0016407//acetyltransferase activity;GO:0016747//transferase activity, transferring acyl groups other than amino-acyl groups;GO:0003824//catalytic activity;GO:0009001//serine O-ac…	GO:0006563//L-serine metabolic process;GO:0044238//primary metabolic process;GO:0008652//cellular amino acid biosynthetic process;GO:0009069//serine family amino acid metabolic process;GO:0044281//small molecule metabolic process;GO:0044272//sulfur compound biosynthetic process;GO:1901576//organic substance biosynthetic process;GO:0019752//carboxylic acid metabolic process;GO:0046394//carboxylic …
TCONS_00006445	evm.model.group1.15	Cysteine and methionine metabolism	SAT3	PREDICTED: serine acetyltransferase 1, chloroplastic-like [Sesamum indicum]	Metabolism	Energy metabolism;Global and Overview;Amino acid metabolism	K00640	GO:0005737//cytoplasm;GO:0005623//cell;GO:0044424//intracellular part;GO:0005622//intracellular;GO:0044464//cell part	GO:0008374//O-acyltransferase activity;GO:0016412//serine O-acyltransferase activity;GO:0016413//O-acetyltransferase activity;GO:0016740//transferase activity;GO:0016746//transferase activity, transferring acyl groups;GO:0016407//acetyltransferase activity;GO:0016747//transferase activity, transferring acyl groups other than amino-acyl groups;GO:0003824//catalytic activity;GO:0009001//serine O-ac…	GO:0006563//L-serine metabolic process;GO:0044238//primary metabolic process;GO:0008652//cellular amino acid biosynthetic process;GO:0009069//serine family amino acid metabolic process;GO:0044281//small molecule metabolic process;GO:0044272//sulfur compound biosynthetic process;GO:1901576//organic substance biosynthetic process;GO:0019752//carboxylic acid metabolic process;GO:0046394//carboxylic …
TCONS_00006446	evm.model.group1.15	Cysteine and methionine metabolism	SAT3	PREDICTED: serine acetyltransferase 1, chloroplastic-like [Sesamum indicum]	Metabolism	Energy metabolism;Global and Overview;Amino acid metabolism	K00640	GO:0005737//cytoplasm;GO:0005623//cell;GO:0044424//intracellular part;GO:0005622//intracellular;GO:0044464//cell part	GO:0008374//O-acyltransferase activity;GO:0016412//serine O-acyltransferase activity;GO:0016413//O-acetyltransferase activity;GO:0016740//transferase activity;GO:0016746//transferase activity, transferring acyl groups;GO:0016407//acetyltransferase activity;GO:0016747//transferase activity, transferring acyl groups other than amino-acyl groups;GO:0003824//catalytic activity;GO:0009001//serine O-ac…	GO:0006563//L-serine metabolic process;GO:0044238//primary metabolic process;GO:0008652//cellular amino acid biosynthetic process;GO:0009069//serine family amino acid metabolic process;GO:0044281//small molecule metabolic process;GO:0044272//sulfur compound biosynthetic process;GO:1901576//organic substance biosynthetic process;GO:0019752//carboxylic acid metabolic process;GO:0046394//carboxylic …
TCONS_00006447	evm.model.group1.15	Cysteine and methionine metabolism	SAT3	PREDICTED: serine acetyltransferase 1, chloroplastic-like [Sesamum indicum]	Metabolism	Energy metabolism;Global and Overview;Amino acid metabolism	K00640	GO:0005737//cytoplasm;GO:0005623//cell;GO:0044424//intracellular part;GO:0005622//intracellular;GO:0044464//cell part	GO:0008374//O-acyltransferase activity;GO:0016412//serine O-acyltransferase activity;GO:0016413//O-acetyltransferase activity;GO:0016740//transferase activity;GO:0016746//transferase activity, transferring acyl groups;GO:0016407//acetyltransferase activity;GO:0016747//transferase activity, transferring acyl groups other than amino-acyl groups;GO:0003824//catalytic activity;GO:0009001//serine O-ac…	GO:0006563//L-serine metabolic process;GO:0044238//primary metabolic process;GO:0008652//cellular amino acid biosynthetic process;GO:0009069//serine family amino acid metabolic process;GO:0044281//small molecule metabolic process;GO:0044272//sulfur compound biosynthetic process;GO:1901576//organic substance biosynthetic process;GO:0019752//carboxylic acid metabolic process;GO:0046394//carboxylic …
TCONS_00005782	evm.model.group1.1541	Cysteine and methionine metabolism	ASP1	PREDICTED: aspartate aminotransferase, mitochondrial isoform X2 [Sesamum indicum]	Metabolism	Biosynthesis of other secondary metabolites;Amino acid metabolism;Global and Overview;Energy metabolism	K14455	-	-	-
TCONS_00008553	evm.model.group10.85	Cysteine and methionine metabolism	AGT2	PREDICTED: alanine--glyoxylate aminotransferase 2 homolog 1, mitochondrial-like [Sesamum indicum]	Metabolism	Amino acid metabolism;Global and Overview	K00827	-	GO:0003824//catalytic activity;GO:0008483//transaminase activity;GO:1901363//heterocyclic compound binding;GO:0016769//transferase activity, transferring nitrogenous groups;GO:0030170//pyridoxal phosphate binding;GO:0048037//cofactor binding;GO:0043168//anion binding;GO:0016740//transferase activity;GO:0097159//organic cyclic compound binding;GO:0005488//binding;GO:0043167//ion binding	-
TCONS_00008897	evm.model.group10.503	Cysteine and methionine metabolism	At1g77330	PREDICTED: 1-aminocyclopropane-1-carboxylate oxidase 5-like [Sesamum indicum]	Metabolism	Global and Overview;Amino acid metabolism	K05933	-	GO:0016706//oxidoreductase activity, acting on paired donors, with incorporation or reduction of molecular oxygen, 2-oxoglutarate as one donor, and incorporation of one atom each of oxygen into both donors;GO:0003824//catalytic activity;GO:0051213//dioxygenase activity;GO:0016491//oxidoreductase activity;GO:0016705//oxidoreductase activity, acting on paired donors, with incorporation or reduction…	GO:0008152//metabolic process;GO:0044699//single-organism process;GO:0055114//oxidation-reduction process;GO:0044710//single-organism metabolic process
TCONS_00010561	evm.model.group11.606	Cysteine and methionine metabolism	GSH1	PREDICTED: glutamate--cysteine ligase, chloroplastic [Erythranthe guttatus]	Metabolism	Global and Overview;Metabolism of other amino acids;Amino acid metabolism	K01919	-	GO:0016874//ligase activity;GO:0004357//glutamate-cysteine ligase activity;GO:0003824//catalytic activity;GO:0016881//acid-amino acid ligase activity;GO:0016879//ligase activity, forming carbon-nitrogen bonds	GO:0009987//cellular process;GO:1901564//organonitrogen compound metabolic process;GO:0042398//cellular modified amino acid biosynthetic process;GO:0006807//nitrogen compound metabolic process;GO:1901576//organic substance biosynthetic process;GO:1901566//organonitrogen compound biosynthetic process;GO:0044237//cellular metabolic process;GO:0009058//biosynthetic process;GO:0008152//metabolic proc…
TCONS_00017258	evm.model.group14.303	Cysteine and methionine metabolism	SAMDC4	PREDICTED: S-adenosylmethionine decarboxylase proenzyme 4 [Sesamum indicum]	Metabolism	Amino acid metabolism;Global and Overview	K01611	-	GO:0016831//carboxy-lyase activity;GO:0004014//adenosylmethionine decarboxylase activity;GO:0016830//carbon-carbon lyase activity;GO:0003824//catalytic activity;GO:0016829//lyase activity	GO:0006576//cellular biogenic amine metabolic process;GO:0009058//biosynthetic process;GO:0008215//spermine metabolic process;GO:0008152//metabolic process;GO:0044106//cellular amine metabolic process;GO:0042401//cellular biogenic amine biosynthetic process;GO:1901564//organonitrogen compound metabolic process;GO:0006596//polyamine biosynthetic process;GO:0009309//amine biosynthetic process;GO:00…
TCONS_00017260	evm.model.group14.303	Cysteine and methionine metabolism	SAMDC4	PREDICTED: S-adenosylmethionine decarboxylase proenzyme 4 [Sesamum indicum]	Metabolism	Amino acid metabolism;Global and Overview	K01611	-	GO:0016831//carboxy-lyase activity;GO:0004014//adenosylmethionine decarboxylase activity;GO:0016830//carbon-carbon lyase activity;GO:0003824//catalytic activity;GO:0016829//lyase activity	GO:0006576//cellular biogenic amine metabolic process;GO:0009058//biosynthetic process;GO:0008215//spermine metabolic process;GO:0008152//metabolic process;GO:0044106//cellular amine metabolic process;GO:0042401//cellular biogenic amine biosynthetic process;GO:1901564//organonitrogen compound metabolic process;GO:0006596//polyamine biosynthetic process;GO:0009309//amine biosynthetic process;GO:00…
TCONS_00017412	evm.model.group14.451	Cysteine and methionine metabolism	HMT3	PREDICTED: homocysteine S-methyltransferase 2 [Sesamum indicum]	Metabolism	Global and Overview;Amino acid metabolism	K00547	-	GO:0016741//transferase activity, transferring one-carbon groups;GO:0008172//S-methyltransferase activity;GO:0008898//S-adenosylmethionine-homocysteine S-methyltransferase activity;GO:0008757//S-adenosylmethionine-dependent methyltransferase activity;GO:0003824//catalytic activity;GO:0008168//methyltransferase activity;GO:0016740//transferase activity	-
TCONS_00017550	evm.model.group14.637	Cysteine and methionine metabolism	MIMI_L728	unnamed protein product [Coffea canephora]	Metabolism	Amino acid metabolism;Global and Overview;Energy metabolism	K00640	-	-	-
TCONS_00017551	evm.model.group14.637	Cysteine and methionine metabolism	MIMI_L728	unnamed protein product [Coffea canephora]	Metabolism	Amino acid metabolism;Global and Overview;Energy metabolism	K00640	-	-	-
TCONS_00017552	evm.model.group14.637	Cysteine and methionine metabolism	MIMI_L728	unnamed protein product [Coffea canephora]	Metabolism	Amino acid metabolism;Global and Overview;Energy metabolism	K00640	-	-	-
TCONS_00017553	evm.model.group14.637	Cysteine and methionine metabolism	MIMI_L728	unnamed protein product [Coffea canephora]	Metabolism	Amino acid metabolism;Global and Overview;Energy metabolism	K00640	-	-	-
TCONS_00021766	evm.model.group17.133	Cysteine and methionine metabolism	-	PREDICTED: spermidine synthase [Sesamum indicum]	Metabolism	Metabolism of other amino acids;Amino acid metabolism;Global and Overview	K00797	-	GO:0003824//catalytic activity	-
TCONS_00021312	evm.model.group17.133	Cysteine and methionine metabolism	-	PREDICTED: spermidine synthase [Sesamum indicum]	Metabolism	Metabolism of other amino acids;Amino acid metabolism;Global and Overview	K00797	-	GO:0003824//catalytic activity	-
TCONS_00029442	evm.model.group3.1029	Cysteine and methionine metabolism	NGR_a02140	PREDICTED: uncharacterized protein LOC105965276 [Erythranthe guttatus]	Metabolism	Amino acid metabolism;Global and Overview	K01251	-	-	-
TCONS_00032210	evm.model.group4.357	Cysteine and methionine metabolism	METK2	PREDICTED: S-adenosylmethionine synthase 1-like [Sesamum indicum]	Metabolism	Amino acid metabolism;Global and Overview	K00789	-	GO:0017076//purine nucleotide binding;GO:0097159//organic cyclic compound binding;GO:0005524//ATP binding;GO:0035639//purine ribonucleoside triphosphate binding;GO:0032559//adenyl ribonucleotide binding;GO:0043167//ion binding;GO:0016765//transferase activity, transferring alkyl or aryl (other than methyl) groups;GO:0036094//small molecule binding;GO:1901363//heterocyclic compound binding;GO:0097…	GO:1901137//carbohydrate derivative biosynthetic process;GO:0006732//coenzyme metabolic process;GO:0072522//purine-containing compound biosynthetic process;GO:0044711//single-organism biosynthetic process;GO:0071704//organic substance metabolic process;GO:0044710//single-organism metabolic process;GO:0006790//sulfur compound metabolic process;GO:0006556//S-adenosylmethionine biosynthetic process;…
TCONS_00030554	evm.model.group4.445	Cysteine and methionine metabolism	MET1B	PREDICTED: DNA (cytosine-5)-methyltransferase 1B-like [Sesamum indicum]	Metabolism	Amino acid metabolism;Global and Overview	K00558	-	GO:0008168//methyltransferase activity;GO:0097159//organic cyclic compound binding;GO:0016740//transferase activity;GO:0003676//nucleic acid binding;GO:0003677//DNA binding;GO:0003824//catalytic activity;GO:0005488//binding;GO:1901363//heterocyclic compound binding;GO:0016741//transferase activity, transferring one-carbon groups	GO:0044260//cellular macromolecule metabolic process;GO:0071704//organic substance metabolic process;GO:0046483//heterocycle metabolic process;GO:0034641//cellular nitrogen compound metabolic process;GO:0006725//cellular aromatic compound metabolic process;GO:0043412//macromolecule modification;GO:0006139//nucleobase-containing compound metabolic process;GO:0009987//cellular process;GO:0006259//D…
TCONS_00032577	evm.model.group4.776	Cysteine and methionine metabolism	-	-	-	-	-	-	-	-
TCONS_00031185	evm.model.group4.1134	Cysteine and methionine metabolism	PCAS-2	beta-cyanoalanine synthase [Diospyros kaki]	Metabolism	Energy metabolism;Global and Overview;Amino acid metabolism;Metabolism of other amino acids	K13034	-	-	-
TCONS_00033318	evm.model.group4.1630	Cysteine and methionine metabolism	MDHG	malate dehydrogenase [Perilla frutescens]	Metabolism	Amino acid metabolism;Global and Overview;Energy metabolism;Carbohydrate metabolism	K00026	-	GO:0003824//catalytic activity;GO:0016491//oxidoreductase activity	GO:0055114//oxidation-reduction process;GO:0044710//single-organism metabolic process;GO:0044699//single-organism process;GO:0008152//metabolic process
TCONS_00034092	evm.model.group5.511	Cysteine and methionine metabolism	GSH2	PREDICTED: glutathione synthetase, chloroplastic isoform X2 [Sesamum indicum]	Metabolism	Amino acid metabolism;Metabolism of other amino acids;Global and Overview	K01920	-	GO:0030554//adenyl nucleotide binding;GO:0017076//purine nucleotide binding;GO:0016879//ligase activity, forming carbon-nitrogen bonds;GO:0043167//ion binding;GO:0005488//binding;GO:0016874//ligase activity;GO:1901363//heterocyclic compound binding;GO:0032553//ribonucleotide binding;GO:0097159//organic cyclic compound binding;GO:0032549//ribonucleoside binding;GO:0032555//purine ribonucleotide bi…	GO:0006749//glutathione metabolic process;GO:0006790//sulfur compound metabolic process;GO:0044237//cellular metabolic process;GO:0009058//biosynthetic process;GO:0009987//cellular process;GO:0042398//cellular modified amino acid biosynthetic process;GO:0034641//cellular nitrogen compound metabolic process;GO:1901576//organic substance biosynthetic process;GO:0043604//amide biosynthetic process;G…
TCONS_00034093	evm.model.group5.511	Cysteine and methionine metabolism	GSH2	PREDICTED: glutathione synthetase, chloroplastic isoform X2 [Sesamum indicum]	Metabolism	Amino acid metabolism;Metabolism of other amino acids;Global and Overview	K01920	-	GO:0030554//adenyl nucleotide binding;GO:0017076//purine nucleotide binding;GO:0016879//ligase activity, forming carbon-nitrogen bonds;GO:0043167//ion binding;GO:0005488//binding;GO:0016874//ligase activity;GO:1901363//heterocyclic compound binding;GO:0032553//ribonucleotide binding;GO:0097159//organic cyclic compound binding;GO:0032549//ribonucleoside binding;GO:0032555//purine ribonucleotide bi…	GO:0006749//glutathione metabolic process;GO:0006790//sulfur compound metabolic process;GO:0044237//cellular metabolic process;GO:0009058//biosynthetic process;GO:0009987//cellular process;GO:0042398//cellular modified amino acid biosynthetic process;GO:0034641//cellular nitrogen compound metabolic process;GO:1901576//organic substance biosynthetic process;GO:0043604//amide biosynthetic process;G…
TCONS_00036119	evm.model.group5.1103	Cysteine and methionine metabolism	AK2	PREDICTED: aspartokinase 2, chloroplastic isoform X1 [Sesamum indicum]	Metabolism	Biosynthesis of other secondary metabolites;Amino acid metabolism;Global and Overview	K00928	-	-	GO:0006082//organic acid metabolic process;GO:0008652//cellular amino acid biosynthetic process;GO:0044763//single-organism cellular process;GO:0044238//primary metabolic process;GO:0009058//biosynthetic process;GO:0044283//small molecule biosynthetic process;GO:0008152//metabolic process;GO:0044710//single-organism metabolic process;GO:0019752//carboxylic acid metabolic process;GO:0046394//carbo…
TCONS_00037338	evm.model.group6.795	Cysteine and methionine metabolism	Os02g0773300	PREDICTED: bifunctional D-cysteine desulfhydrase/1-aminocyclopropane-1-carboxylate deaminase, mitochondrial [Sesamum indicum]	Metabolism	Amino acid metabolism	K01505	-	-	-
TCONS_00041096	evm.model.group7.1660	Cysteine and methionine metabolism	ATM	PREDICTED: uncharacterized protein LOC105161140 [Sesamum indicum]	Metabolism	Amino acid metabolism;Global and Overview	K17398	-	GO:0016491//oxidoreductase activity;GO:0003824//catalytic activity	GO:0055114//oxidation-reduction process;GO:0044710//single-organism metabolic process;GO:0008152//metabolic process;GO:0044699//single-organism process
TCONS_00041537	evm.model.group7.2208	Cysteine and methionine metabolism	mat2b	PREDICTED: methionine adenosyltransferase 2 subunit beta [Sesamum indicum]	Metabolism	Global and Overview;Amino acid metabolism	K00789	-	GO:0016614//oxidoreductase activity, acting on CH-OH group of donors;GO:0008831//dTDP-4-dehydrorhamnose reductase activity;GO:0016491//oxidoreductase activity;GO:0016616//oxidoreductase activity, acting on the CH-OH group of donors, NAD or NADP as acceptor;GO:0003824//catalytic activity	GO:0000271//polysaccharide biosynthetic process;GO:0034637//cellular carbohydrate biosynthetic process;GO:0044264//cellular polysaccharide metabolic process;GO:0044238//primary metabolic process;GO:0044262//cellular carbohydrate metabolic process;GO:0044723//single-organism carbohydrate metabolic process;GO:0044699//single-organism process;GO:0033692//cellular polysaccharide biosynthetic process;…
TCONS_00045618	evm.model.group7.2573	Cysteine and methionine metabolism	-	PREDICTED: bifunctional aspartokinase/homoserine dehydrogenase 1, chloroplastic-like [Erythranthe guttatus]	Metabolism	Biosynthesis of other secondary metabolites;Amino acid metabolism;Global and Overview	K12524	-	GO:0031406//carboxylic acid binding;GO:1901265//nucleoside phosphate binding;GO:0043167//ion binding;GO:0003824//catalytic activity;GO:0048037//cofactor binding;GO:0016491//oxidoreductase activity;GO:0097159//organic cyclic compound binding;GO:0036094//small molecule binding;GO:0050661//NADP binding;GO:1901363//heterocyclic compound binding;GO:0000166//nucleotide binding;GO:0050662//coenzyme bind…	GO:0016053//organic acid biosynthetic process;GO:0009058//biosynthetic process;GO:1901564//organonitrogen compound metabolic process;GO:0055114//oxidation-reduction process;GO:0044281//small molecule metabolic process;GO:0044763//single-organism cellular process;GO:0044283//small molecule biosynthetic process;GO:0044699//single-organism process;GO:1901566//organonitrogen compound biosynthetic pro…
TCONS_00042283	evm.model.group7.3097	Cysteine and methionine metabolism	At3g57050	PREDICTED: cystathionine beta-lyase, chloroplastic isoform X4 [Sesamum indicum]	Metabolism	Global and Overview;Amino acid metabolism;Metabolism of other amino acids	K01760	-	GO:0043168//anion binding;GO:0003824//catalytic activity;GO:0016829//lyase activity;GO:0097159//organic cyclic compound binding;GO:0005488//binding;GO:0004121//cystathionine beta-lyase activity;GO:0030170//pyridoxal phosphate binding;GO:0048037//cofactor binding;GO:1901363//heterocyclic compound binding;GO:0016846//carbon-sulfur lyase activity;GO:0043167//ion binding	GO:0009058//biosynthetic process;GO:1901605//alpha-amino acid metabolic process;GO:0043436//oxoacid metabolic process;GO:0006807//nitrogen compound metabolic process;GO:0009086//methionine biosynthetic process;GO:0008152//metabolic process;GO:0006555//methionine metabolic process;GO:0016053//organic acid biosynthetic process;GO:0071704//organic substance metabolic process;GO:0019752//carboxylic a…
TCONS_00009631	evm.model.group10.449	Diterpenoid biosynthesis	GA20OX2	hypothetical protein MIMGU_mgv1a026392mg [Erythranthe guttata]	Metabolism	Global and Overview;Metabolism of terpenoids and polyketides	K05282	-	GO:0003824//catalytic activity;GO:0016705//oxidoreductase activity, acting on paired donors, with incorporation or reduction of molecular oxygen;GO:0051213//dioxygenase activity;GO:0016706//oxidoreductase activity, acting on paired donors, with incorporation or reduction of molecular oxygen, 2-oxoglutarate as one donor, and incorporation of one atom each of oxygen into both donors;GO:0016491//oxi…	GO:0008152//metabolic process;GO:0044710//single-organism metabolic process;GO:0044699//single-organism process;GO:0055114//oxidation-reduction process
TCONS_00009632	evm.model.group10.449	Diterpenoid biosynthesis	GA20OX2	hypothetical protein MIMGU_mgv1a026392mg [Erythranthe guttata]	Metabolism	Global and Overview;Metabolism of terpenoids and polyketides	K05282	-	GO:0003824//catalytic activity;GO:0016705//oxidoreductase activity, acting on paired donors, with incorporation or reduction of molecular oxygen;GO:0051213//dioxygenase activity;GO:0016706//oxidoreductase activity, acting on paired donors, with incorporation or reduction of molecular oxygen, 2-oxoglutarate as one donor, and incorporation of one atom each of oxygen into both donors;GO:0016491//oxi…	GO:0008152//metabolic process;GO:0044710//single-organism metabolic process;GO:0044699//single-organism process;GO:0055114//oxidation-reduction process
TCONS_00017047	evm.model.group14.40	Diterpenoid biosynthesis	GA2OX2	PREDICTED: gibberellin 2-beta-dioxygenase 4 [Sesamum indicum]	Metabolism	Global and Overview;Metabolism of terpenoids and polyketides	K04125	-	GO:0016705//oxidoreductase activity, acting on paired donors, with incorporation or reduction of molecular oxygen;GO:0003824//catalytic activity;GO:0016491//oxidoreductase activity;GO:0016706//oxidoreductase activity, acting on paired donors, with incorporation or reduction of molecular oxygen, 2-oxoglutarate as one donor, and incorporation of one atom each of oxygen into both donors;GO:0051213//…	GO:0044710//single-organism metabolic process;GO:0055114//oxidation-reduction process;GO:0044699//single-organism process;GO:0008152//metabolic process
TCONS_00022295	evm.model.group18.114	Diterpenoid biosynthesis	GA20OX2	PREDICTED: gibberellin 20 oxidase 1-D-like [Sesamum indicum]	Metabolism	Global and Overview;Metabolism of terpenoids and polyketides	K05282	-	GO:0043169//cation binding;GO:0003824//catalytic activity;GO:0005506//iron ion binding;GO:0016705//oxidoreductase activity, acting on paired donors, with incorporation or reduction of molecular oxygen;GO:0016491//oxidoreductase activity;GO:0051213//dioxygenase activity;GO:0046872//metal ion binding;GO:0005488//binding;GO:0043167//ion binding;GO:0016706//oxidoreductase activity, acting on paired d…	GO:0044710//single-organism metabolic process;GO:0008152//metabolic process;GO:0044699//single-organism process;GO:0055114//oxidation-reduction process
TCONS_00022295	evm.model.group18.115	Diterpenoid biosynthesis	GA20OX1	PREDICTED: gibberellin 20 oxidase 1-D-like [Sesamum indicum]	Metabolism	Metabolism of terpenoids and polyketides;Global and Overview	K05282	-	GO:0016706//oxidoreductase activity, acting on paired donors, with incorporation or reduction of molecular oxygen, 2-oxoglutarate as one donor, and incorporation of one atom each of oxygen into both donors;GO:0043167//ion binding;GO:0003824//catalytic activity;GO:0005488//binding;GO:0046872//metal ion binding;GO:0051213//dioxygenase activity;GO:0046914//transition metal ion binding;GO:0016705//ox…	GO:0044699//single-organism process;GO:0044710//single-organism metabolic process;GO:0055114//oxidation-reduction process;GO:0008152//metabolic process
TCONS_00025175	evm.model.group2.1985	Diterpenoid biosynthesis	-	PREDICTED: secoisolariciresinol dehydrogenase-like [Sesamum indicum]	Metabolism	Global and Overview;Metabolism of terpenoids and polyketides	K13070	-	GO:0003824//catalytic activity;GO:0016491//oxidoreductase activity	GO:0008152//metabolic process
TCONS_00032698	evm.model.group4.914	Diterpenoid biosynthesis	AOP1	PREDICTED: probable 2-oxoglutarate-dependent dioxygenase AOP1 [Erythranthe guttatus]	Metabolism	Global and Overview;Metabolism of terpenoids and polyketides	K04125	-	GO:0051213//dioxygenase activity;GO:0016706//oxidoreductase activity, acting on paired donors, with incorporation or reduction of molecular oxygen, 2-oxoglutarate as one donor, and incorporation of one atom each of oxygen into both donors;GO:0016705//oxidoreductase activity, acting on paired donors, with incorporation or reduction of molecular oxygen;GO:0003824//catalytic activity;GO:0016491//oxi…	GO:0055114//oxidation-reduction process;GO:0008152//metabolic process;GO:0044710//single-organism metabolic process;GO:0044699//single-organism process
TCONS_00033092	evm.model.group4.1378	Diterpenoid biosynthesis	F6'H1	PREDICTED: flavonol synthase/flavanone 3-hydroxylase-like [Sesamum indicum]	Metabolism	Metabolism of terpenoids and polyketides;Global and Overview	K04124	-	GO:0003824//catalytic activity;GO:0016706//oxidoreductase activity, acting on paired donors, with incorporation or reduction of molecular oxygen, 2-oxoglutarate as one donor, and incorporation of one atom each of oxygen into both donors;GO:0016491//oxidoreductase activity;GO:0016705//oxidoreductase activity, acting on paired donors, with incorporation or reduction of molecular oxygen;GO:0051213//…	GO:0055114//oxidation-reduction process;GO:0008152//metabolic process;GO:0044699//single-organism process;GO:0044710//single-organism metabolic process
TCONS_00033093	evm.model.group4.1378	Diterpenoid biosynthesis	F6'H1	PREDICTED: flavonol synthase/flavanone 3-hydroxylase-like [Sesamum indicum]	Metabolism	Metabolism of terpenoids and polyketides;Global and Overview	K04124	-	GO:0003824//catalytic activity;GO:0016706//oxidoreductase activity, acting on paired donors, with incorporation or reduction of molecular oxygen, 2-oxoglutarate as one donor, and incorporation of one atom each of oxygen into both donors;GO:0016491//oxidoreductase activity;GO:0016705//oxidoreductase activity, acting on paired donors, with incorporation or reduction of molecular oxygen;GO:0051213//…	GO:0055114//oxidation-reduction process;GO:0008152//metabolic process;GO:0044699//single-organism process;GO:0044710//single-organism metabolic process
TCONS_00033093	evm.model.group4.1379	Diterpenoid biosynthesis	GA3OX1	PREDICTED: flavonol synthase/flavanone 3-hydroxylase-like [Sesamum indicum]	Metabolism	Metabolism of terpenoids and polyketides;Global and Overview	K04124	-	-	-
TCONS_00033093	evm.model.group4.1380	Diterpenoid biosynthesis	FLS	PREDICTED: flavonol synthase/flavanone 3-hydroxylase-like [Sesamum indicum]	Metabolism	Global and Overview;Metabolism of terpenoids and polyketides	K04125	-	GO:0016705//oxidoreductase activity, acting on paired donors, with incorporation or reduction of molecular oxygen;GO:0003824//catalytic activity;GO:0016491//oxidoreductase activity;GO:0051213//dioxygenase activity;GO:0016706//oxidoreductase activity, acting on paired donors, with incorporation or reduction of molecular oxygen, 2-oxoglutarate as one donor, and incorporation of one atom each of oxy…	GO:0044710//single-organism metabolic process;GO:0008152//metabolic process;GO:0044699//single-organism process;GO:0055114//oxidation-reduction process
TCONS_00033093	evm.model.group4.1381	Diterpenoid biosynthesis	H6H	PREDICTED: codeine O-demethylase-like [Sesamum indicum]	Metabolism	Global and Overview;Metabolism of terpenoids and polyketides	K05282	-	GO:0005488//binding;GO:0003824//catalytic activity;GO:0046872//metal ion binding;GO:0005506//iron ion binding;GO:0043167//ion binding;GO:0043169//cation binding;GO:0016705//oxidoreductase activity, acting on paired donors, with incorporation or reduction of molecular oxygen;GO:0046914//transition metal ion binding;GO:0016706//oxidoreductase activity, acting on paired donors, with incorporation or…	GO:0044710//single-organism metabolic process;GO:0044699//single-organism process;GO:0055114//oxidation-reduction process;GO:0008152//metabolic process
TCONS_00033094	evm.model.group4.1381	Diterpenoid biosynthesis	H6H	PREDICTED: codeine O-demethylase-like [Sesamum indicum]	Metabolism	Global and Overview;Metabolism of terpenoids and polyketides	K05282	-	GO:0005488//binding;GO:0003824//catalytic activity;GO:0046872//metal ion binding;GO:0005506//iron ion binding;GO:0043167//ion binding;GO:0043169//cation binding;GO:0016705//oxidoreductase activity, acting on paired donors, with incorporation or reduction of molecular oxygen;GO:0046914//transition metal ion binding;GO:0016706//oxidoreductase activity, acting on paired donors, with incorporation or…	GO:0044710//single-organism metabolic process;GO:0044699//single-organism process;GO:0055114//oxidation-reduction process;GO:0008152//metabolic process
TCONS_00005523	evm.model.group1.1225	Phenylalanine metabolism	hbdA	PREDICTED: probable 3-hydroxyacyl-CoA dehydrogenase B0272.3 [Erythranthe guttatus]	Metabolism	Global and Overview;Amino acid metabolism;Carbohydrate metabolism	K00074	-	GO:0016491//oxidoreductase activity;GO:0016614//oxidoreductase activity, acting on CH-OH group of donors;GO:0003824//catalytic activity;GO:0016616//oxidoreductase activity, acting on the CH-OH group of donors, NAD or NADP as acceptor;GO:0003857//3-hydroxyacyl-CoA dehydrogenase activity	GO:0044699//single-organism process;GO:0044237//cellular metabolic process;GO:0044238//primary metabolic process;GO:0071704//organic substance metabolic process;GO:0006629//lipid metabolic process;GO:0006082//organic acid metabolic process;GO:0044255//cellular lipid metabolic process;GO:0044281//small molecule metabolic process;GO:0032787//monocarboxylic acid metabolic process;GO:0055114//oxidati…
TCONS_00005524	evm.model.group1.1225	Phenylalanine metabolism	hbdA	PREDICTED: probable 3-hydroxyacyl-CoA dehydrogenase B0272.3 [Erythranthe guttatus]	Metabolism	Global and Overview;Amino acid metabolism;Carbohydrate metabolism	K00074	-	GO:0016491//oxidoreductase activity;GO:0016614//oxidoreductase activity, acting on CH-OH group of donors;GO:0003824//catalytic activity;GO:0016616//oxidoreductase activity, acting on the CH-OH group of donors, NAD or NADP as acceptor;GO:0003857//3-hydroxyacyl-CoA dehydrogenase activity	GO:0044699//single-organism process;GO:0044237//cellular metabolic process;GO:0044238//primary metabolic process;GO:0071704//organic substance metabolic process;GO:0006629//lipid metabolic process;GO:0006082//organic acid metabolic process;GO:0044255//cellular lipid metabolic process;GO:0044281//small molecule metabolic process;GO:0032787//monocarboxylic acid metabolic process;GO:0055114//oxidati…
TCONS_00005636	evm.model.group1.1360	Phenylalanine metabolism	-	PREDICTED: 4-hydroxyphenylpyruvate dioxygenase isoform X1 [Sesamum indicum]	Metabolism	Metabolism of cofactors and vitamins;Global and Overview;Amino acid metabolism	K00457	-	GO:0003868//4-hydroxyphenylpyruvate dioxygenase activity;GO:0016702//oxidoreductase activity, acting on single donors with incorporation of molecular oxygen, incorporation of two atoms of oxygen;GO:0003824//catalytic activity;GO:0051213//dioxygenase activity;GO:0016701//oxidoreductase activity, acting on single donors with incorporation of molecular oxygen;GO:0016491//oxidoreductase activity	GO:0044710//single-organism metabolic process;GO:0009072//aromatic amino acid family metabolic process;GO:0006725//cellular aromatic compound metabolic process;GO:0044237//cellular metabolic process;GO:1901360//organic cyclic compound metabolic process;GO:0006082//organic acid metabolic process;GO:0044281//small molecule metabolic process;GO:0044699//single-organism process;GO:0008152//metabolic …
TCONS_00013218	evm.model.group12.723	Phenylalanine metabolism	fadD25	PREDICTED: disco-interacting protein 2 homolog B-A-like [Sesamum indicum]	Metabolism	Global and Overview;Amino acid metabolism;Biosynthesis of other secondary metabolites;Metabolism of cofactors and vitamins	K01904	-	GO:0003824//catalytic activity	GO:0008152//metabolic process
TCONS_00017346	evm.model.group14.404	Phenylalanine metabolism	-	PREDICTED: primary amine oxidase-like [Sesamum indicum]	Metabolism	Global and Overview;Biosynthesis of other secondary metabolites;Metabolism of other amino acids;Amino acid metabolism	K00276	-	GO:0008131//primary amine oxidase activity;GO:0016641//oxidoreductase activity, acting on the CH-NH2 group of donors, oxygen as acceptor;GO:0016491//oxidoreductase activity;GO:0043169//cation binding;GO:0048038//quinone binding;GO:0005488//binding;GO:0016638//oxidoreductase activity, acting on the CH-NH2 group of donors;GO:0048037//cofactor binding;GO:0046914//transition metal ion binding;GO:0005…	GO:1901564//organonitrogen compound metabolic process;GO:0044710//single-organism metabolic process;GO:0071704//organic substance metabolic process;GO:0006807//nitrogen compound metabolic process;GO:0044699//single-organism process;GO:0008152//metabolic process;GO:0009308//amine metabolic process;GO:0055114//oxidation-reduction process
TCONS_00016606	evm.model.group14.404	Phenylalanine metabolism	-	PREDICTED: primary amine oxidase-like [Sesamum indicum]	Metabolism	Global and Overview;Biosynthesis of other secondary metabolites;Metabolism of other amino acids;Amino acid metabolism	K00276	-	GO:0008131//primary amine oxidase activity;GO:0016641//oxidoreductase activity, acting on the CH-NH2 group of donors, oxygen as acceptor;GO:0016491//oxidoreductase activity;GO:0043169//cation binding;GO:0048038//quinone binding;GO:0005488//binding;GO:0016638//oxidoreductase activity, acting on the CH-NH2 group of donors;GO:0048037//cofactor binding;GO:0046914//transition metal ion binding;GO:0005…	GO:1901564//organonitrogen compound metabolic process;GO:0044710//single-organism metabolic process;GO:0071704//organic substance metabolic process;GO:0006807//nitrogen compound metabolic process;GO:0044699//single-organism process;GO:0008152//metabolic process;GO:0009308//amine metabolic process;GO:0055114//oxidation-reduction process
TCONS_00024725	evm.model.group2.1444	Phenylalanine metabolism	PK1	PREDICTED: putative receptor protein kinase ZmPK1 [Sesamum indicum]	Metabolism	Metabolism of other amino acids;Biosynthesis of other secondary metabolites;Amino acid metabolism;Global and Overview	K00276	-	-	-
TCONS_00024726	evm.model.group2.1444	Phenylalanine metabolism	PK1	PREDICTED: putative receptor protein kinase ZmPK1 [Sesamum indicum]	Metabolism	Metabolism of other amino acids;Biosynthesis of other secondary metabolites;Amino acid metabolism;Global and Overview	K00276	-	-	-
TCONS_00038773	evm.model.group6.698	Phenylalanine metabolism	maoII	PREDICTED: copper amine oxidase 1-like [Sesamum indicum]	Metabolism	Global and Overview;Biosynthesis of other secondary metabolites;Metabolism of other amino acids;Amino acid metabolism	K00276	-	GO:0016638//oxidoreductase activity, acting on the CH-NH2 group of donors;GO:0048037//cofactor binding;GO:0016491//oxidoreductase activity;GO:0005488//binding;GO:0043169//cation binding;GO:0016641//oxidoreductase activity, acting on the CH-NH2 group of donors, oxygen as acceptor;GO:0008131//primary amine oxidase activity;GO:0003824//catalytic activity;GO:0046914//transition metal ion binding;GO:0…	GO:0009308//amine metabolic process;GO:0044710//single-organism metabolic process;GO:0008152//metabolic process;GO:0044699//single-organism process;GO:0006807//nitrogen compound metabolic process;GO:0071704//organic substance metabolic process;GO:0055114//oxidation-reduction process;GO:1901564//organonitrogen compound metabolic process
TCONS_00039541	evm.model.group6.1597	Phenylalanine metabolism	4CL1	4-coumarate coenzyme A ligase [Paulownia fortunei]	Metabolism	Biosynthesis of other secondary metabolites;Amino acid metabolism;Global and Overview;Metabolism of cofactors and vitamins	K01904	-	GO:0003824//catalytic activity	GO:0008152//metabolic process
TCONS_00038075	evm.model.group6.1597	Phenylalanine metabolism	4CL1	4-coumarate coenzyme A ligase [Paulownia fortunei]	Metabolism	Biosynthesis of other secondary metabolites;Amino acid metabolism;Global and Overview;Metabolism of cofactors and vitamins	K01904	-	GO:0003824//catalytic activity	GO:0008152//metabolic process
TCONS_00038078	evm.model.group6.1597	Phenylalanine metabolism	4CL1	4-coumarate coenzyme A ligase [Paulownia fortunei]	Metabolism	Biosynthesis of other secondary metabolites;Amino acid metabolism;Global and Overview;Metabolism of cofactors and vitamins	K01904	-	GO:0003824//catalytic activity	GO:0008152//metabolic process
TCONS_00000171	evm.model.group0.183	Plant hormone signal transduction	PYR1	PREDICTED: abscisic acid receptor PYR1 [Erythranthe guttatus]	Environmental Information Processing	Signal transduction	K14496	-	-	-
TCONS_00000235	evm.model.group0.289	Plant hormone signal transduction	GID2	PREDICTED: F-box protein GID2 [Erythranthe guttatus]	Environmental Information Processing	Signal transduction	K14495	-	-	-
TCONS_00000524	evm.model.group0.635	Plant hormone signal transduction	ARF4	PREDICTED: auxin response factor 4 isoform X1 [Sesamum indicum]	Environmental Information Processing	Signal transduction	K14486	GO:0044464//cell part;GO:0043231//intracellular membrane-bounded organelle;GO:0044424//intracellular part;GO:0005634//nucleus;GO:0043226//organelle;GO:0005623//cell;GO:0043227//membrane-bounded organelle;GO:0005622//intracellular;GO:0043229//intracellular organelle	GO:1901363//heterocyclic compound binding;GO:0005488//binding;GO:0003676//nucleic acid binding;GO:0003677//DNA binding;GO:0097159//organic cyclic compound binding;GO:0005515//protein binding;GO:0046983//protein dimerization activity	GO:0009725//response to hormone;GO:0010468//regulation of gene expression;GO:0031323//regulation of cellular metabolic process;GO:0080090//regulation of primary metabolic process;GO:0051171//regulation of nitrogen compound metabolic process;GO:0019222//regulation of metabolic process;GO:0010033//response to organic substance;GO:0006355//regulation of transcription, DNA-templated;GO:2000112//regul…
TCONS_00000525	evm.model.group0.635	Plant hormone signal transduction	ARF4	PREDICTED: auxin response factor 4 isoform X1 [Sesamum indicum]	Environmental Information Processing	Signal transduction	K14486	GO:0044464//cell part;GO:0043231//intracellular membrane-bounded organelle;GO:0044424//intracellular part;GO:0005634//nucleus;GO:0043226//organelle;GO:0005623//cell;GO:0043227//membrane-bounded organelle;GO:0005622//intracellular;GO:0043229//intracellular organelle	GO:1901363//heterocyclic compound binding;GO:0005488//binding;GO:0003676//nucleic acid binding;GO:0003677//DNA binding;GO:0097159//organic cyclic compound binding;GO:0005515//protein binding;GO:0046983//protein dimerization activity	GO:0009725//response to hormone;GO:0010468//regulation of gene expression;GO:0031323//regulation of cellular metabolic process;GO:0080090//regulation of primary metabolic process;GO:0051171//regulation of nitrogen compound metabolic process;GO:0019222//regulation of metabolic process;GO:0010033//response to organic substance;GO:0006355//regulation of transcription, DNA-templated;GO:2000112//regul…
TCONS_00003587	evm.model.group0.1418.2	Plant hormone signal transduction	PHO1-H1	PREDICTED: phosphate transporter PHO1 homolog 1 [Sesamum indicum]	Environmental Information Processing	Signal transduction	K14514	GO:0031224//intrinsic component of membrane;GO:0016021//integral component of membrane;GO:0016020//membrane;GO:0044425//membrane part	-	-
TCONS_00001474	evm.model.group0.1769	Plant hormone signal transduction	AHK3	PREDICTED: histidine kinase 3 isoform X1 [Sesamum indicum]	Environmental Information Processing	Signal transduction	K14489	GO:0016020//membrane	GO:0017076//purine nucleotide binding;GO:0036094//small molecule binding;GO:0004673//protein histidine kinase activity;GO:0032550//purine ribonucleoside binding;GO:0004672//protein kinase activity;GO:0097367//carbohydrate derivative binding;GO:0016775//phosphotransferase activity, nitrogenous group as acceptor;GO:1901363//heterocyclic compound binding;GO:0001883//purine nucleoside binding;GO:0016…	GO:0006793//phosphorus metabolic process;GO:0006796//phosphate-containing compound metabolic process;GO:0050896//response to stimulus;GO:0007165//signal transduction;GO:0007154//cell communication;GO:0044700//single organism signaling;GO:0065007//biological regulation;GO:0008152//metabolic process;GO:0044763//single-organism cellular process;GO:0050794//regulation of cellular process;GO:0051716//…
TCONS_00001474	evm.model.group0.1770	Plant hormone signal transduction	AHK3	PREDICTED: histidine kinase 3 isoform X2 [Sesamum indicum]	Environmental Information Processing	Signal transduction	K14489	-	GO:0004871//signal transducer activity;GO:0000156//phosphorelay response regulator activity;GO:0005057//receptor signaling protein activity	GO:1903506//regulation of nucleic acid-templated transcription;GO:0044699//single-organism process;GO:0007154//cell communication;GO:0050789//regulation of biological process;GO:0006355//regulation of transcription, DNA-templated;GO:0031323//regulation of cellular metabolic process;GO:0044700//single organism signaling;GO:0051171//regulation of nitrogen compound metabolic process;GO:0000160//phos…
TCONS_00004146	evm.model.group0.2055.1	Plant hormone signal transduction	PIF1	PREDICTED: transcription factor PIF1 [Sesamum indicum]	Environmental Information Processing	Signal transduction	K16189	-	GO:0005488//binding;GO:0046983//protein dimerization activity;GO:0005515//protein binding	GO:2000112//regulation of cellular macromolecule biosynthetic process;GO:0050794//regulation of cellular process;GO:0051171//regulation of nitrogen compound metabolic process;GO:0031326//regulation of cellular biosynthetic process;GO:0006355//regulation of transcription, DNA-templated;GO:0065007//biological regulation;GO:0031323//regulation of cellular metabolic process;GO:0019222//regulation of …
TCONS_00001702	evm.model.group0.2064	Plant hormone signal transduction	SAUR36	PREDICTED: uncharacterized protein LOC105164282 [Sesamum indicum]	Environmental Information Processing	Signal transduction	K14488	-	-	-
TCONS_00001703	evm.model.group0.2064	Plant hormone signal transduction	SAUR36	PREDICTED: uncharacterized protein LOC105164282 [Sesamum indicum]	Environmental Information Processing	Signal transduction	K14488	-	-	-
TCONS_00001815	evm.model.group0.2195	Plant hormone signal transduction	SCL3	PREDICTED: scarecrow-like protein 3 [Sesamum indicum]	Environmental Information Processing	Signal transduction	K14494	-	-	-
TCONS_00001881	evm.model.group0.2243	Plant hormone signal transduction	DPBF4	PREDICTED: ABSCISIC ACID-INSENSITIVE 5-like protein 6 isoform X2 [Sesamum indicum]	Environmental Information Processing	Signal transduction	K14432	-	-	-
TCONS_00001882	evm.model.group0.2243	Plant hormone signal transduction	DPBF4	PREDICTED: ABSCISIC ACID-INSENSITIVE 5-like protein 6 isoform X2 [Sesamum indicum]	Environmental Information Processing	Signal transduction	K14432	-	-	-
TCONS_00004330	evm.model.group0.2301	Plant hormone signal transduction	EIN3	PREDICTED: protein ETHYLENE INSENSITIVE 3 [Sesamum indicum]	Environmental Information Processing	Signal transduction	K14514	-	-	-
TCONS_00006958	evm.model.group1.669	Plant hormone signal transduction	SBP1	squamosa promoter binding protein-like 4, partial [Pogostemon cablin]	Environmental Information Processing	Signal transduction	K13415	GO:0044424//intracellular part;GO:0043227//membrane-bounded organelle;GO:0005634//nucleus;GO:0043231//intracellular membrane-bounded organelle;GO:0005623//cell;GO:0043226//organelle;GO:0044464//cell part;GO:0043229//intracellular organelle;GO:0005622//intracellular	GO:0097159//organic cyclic compound binding;GO:0003677//DNA binding;GO:1901363//heterocyclic compound binding;GO:0003676//nucleic acid binding;GO:0005488//binding	-
TCONS_00005345	evm.model.group1.1011	Plant hormone signal transduction	At4g20940	PREDICTED: probable LRR receptor-like serine/threonine-protein kinase At4g20940 [Sesamum indicum]	Environmental Information Processing	Signal transduction	K13415	-	GO:0016772//transferase activity, transferring phosphorus-containing groups;GO:0003824//catalytic activity;GO:0097159//organic cyclic compound binding;GO:0001883//purine nucleoside binding;GO:0032549//ribonucleoside binding;GO:0017076//purine nucleotide binding;GO:0016301//kinase activity;GO:0001882//nucleoside binding;GO:0043168//anion binding;GO:0032555//purine ribonucleotide binding;GO:1901363…	GO:0043170//macromolecule metabolic process;GO:0006796//phosphate-containing compound metabolic process;GO:0036211//protein modification process;GO:0016310//phosphorylation;GO:0043412//macromolecule modification;GO:0019538//protein metabolic process;GO:0006793//phosphorus metabolic process;GO:0008152//metabolic process;GO:0009987//cellular process;GO:0044267//cellular protein metabolic process;GO…
TCONS_00007254	evm.model.group1.1011	Plant hormone signal transduction	At4g20940	PREDICTED: probable LRR receptor-like serine/threonine-protein kinase At4g20940 [Sesamum indicum]	Environmental Information Processing	Signal transduction	K13415	-	GO:0016772//transferase activity, transferring phosphorus-containing groups;GO:0003824//catalytic activity;GO:0097159//organic cyclic compound binding;GO:0001883//purine nucleoside binding;GO:0032549//ribonucleoside binding;GO:0017076//purine nucleotide binding;GO:0016301//kinase activity;GO:0001882//nucleoside binding;GO:0043168//anion binding;GO:0032555//purine ribonucleotide binding;GO:1901363…	GO:0043170//macromolecule metabolic process;GO:0006796//phosphate-containing compound metabolic process;GO:0036211//protein modification process;GO:0016310//phosphorylation;GO:0043412//macromolecule modification;GO:0019538//protein metabolic process;GO:0006793//phosphorus metabolic process;GO:0008152//metabolic process;GO:0009987//cellular process;GO:0044267//cellular protein metabolic process;GO…
TCONS_00005524	evm.model.group1.1223	Plant hormone signal transduction	SBP2	PREDICTED: squamosa promoter-binding protein 2-like [Sesamum indicum]	Environmental Information Processing	Signal transduction	K13415	GO:0043231//intracellular membrane-bounded organelle;GO:0043226//organelle;GO:0005623//cell;GO:0005622//intracellular;GO:0005634//nucleus;GO:0043229//intracellular organelle;GO:0044424//intracellular part;GO:0043227//membrane-bounded organelle;GO:0044464//cell part	GO:0003676//nucleic acid binding;GO:0097159//organic cyclic compound binding;GO:1901363//heterocyclic compound binding;GO:0005488//binding;GO:0003677//DNA binding	-
TCONS_00005665	evm.model.group1.1389	Plant hormone signal transduction	SNE	PREDICTED: F-box protein SNE [Sesamum indicum]	Environmental Information Processing	Signal transduction	K14495	-	-	-
TCONS_00007736	evm.model.group1.1487	Plant hormone signal transduction	GLK1	PREDICTED: probable transcription factor GLK1 [Sesamum indicum]	Environmental Information Processing	Signal transduction	K14491	-	GO:0044877//macromolecular complex binding;GO:0005488//binding;GO:0003682//chromatin binding	-
TCONS_00005782	evm.model.group1.1539	Plant hormone signal transduction	ASK9	PREDICTED: shaggy-related protein kinase eta [Sesamum indicum]	Environmental Information Processing	Signal transduction	K14502	-	GO:0097367//carbohydrate derivative binding;GO:0030554//adenyl nucleotide binding;GO:0004713//protein tyrosine kinase activity;GO:0005488//binding;GO:0016772//transferase activity, transferring phosphorus-containing groups;GO:0032550//purine ribonucleoside binding;GO:0001882//nucleoside binding;GO:0032555//purine ribonucleotide binding;GO:0043168//anion binding;GO:0000166//nucleotide binding;GO:0…	GO:0006793//phosphorus metabolic process;GO:0009987//cellular process;GO:0044238//primary metabolic process;GO:0006468//protein phosphorylation;GO:0006464//cellular protein modification process;GO:0044267//cellular protein metabolic process;GO:0006796//phosphate-containing compound metabolic process;GO:0019538//protein metabolic process;GO:0043170//macromolecule metabolic process;GO:0016310//phos…
TCONS_00008553	evm.model.group10.86	Plant hormone signal transduction	TGA1	PREDICTED: TGACG-sequence-specific DNA-binding protein TGA-1A-like isoform X2 [Sesamum indicum]	Environmental Information Processing	Signal transduction	K14431	-	GO:0003700//transcription factor activity, sequence-specific DNA binding;GO:0001071//nucleic acid binding transcription factor activity;GO:0003676//nucleic acid binding;GO:0003677//DNA binding;GO:0097159//organic cyclic compound binding;GO:0043565//sequence-specific DNA binding;GO:0005488//binding;GO:1901363//heterocyclic compound binding	GO:1903506//regulation of nucleic acid-templated transcription;GO:0050794//regulation of cellular process;GO:0019222//regulation of metabolic process;GO:0010467//gene expression;GO:0010556//regulation of macromolecule biosynthetic process;GO:0044249//cellular biosynthetic process;GO:0008152//metabolic process;GO:0019438//aromatic compound biosynthetic process;GO:0016070//RNA metabolic process;GO:…
TCONS_00008633	evm.model.group10.185	Plant hormone signal transduction	BHLH30	PREDICTED: transcription factor bHLH30-like [Sesamum indicum]	Organismal Systems;Environmental Information Processing	Environmental adaptation;Signal transduction	K12126	-	GO:0046983//protein dimerization activity;GO:0005488//binding;GO:0005515//protein binding	-
TCONS_00008692	evm.model.group10.256	Plant hormone signal transduction	ERF1B	PREDICTED: ethylene-responsive transcription factor 1B-like [Sesamum indicum]	Environmental Information Processing	Signal transduction	K14516	-	GO:0001071//nucleic acid binding transcription factor activity;GO:0003700//transcription factor activity, sequence-specific DNA binding	GO:0031323//regulation of cellular metabolic process;GO:0031326//regulation of cellular biosynthetic process;GO:0019222//regulation of metabolic process;GO:2001141//regulation of RNA biosynthetic process;GO:0050789//regulation of biological process;GO:0060255//regulation of macromolecule metabolic process;GO:0006355//regulation of transcription, DNA-templated;GO:0009889//regulation of biosyntheti…
TCONS_00008692	evm.model.group10.257	Plant hormone signal transduction	ERF1B	PREDICTED: ethylene-responsive transcription factor 1B-like [Sesamum indicum]	Environmental Information Processing	Signal transduction	K14516	-	GO:0001071//nucleic acid binding transcription factor activity;GO:0003700//transcription factor activity, sequence-specific DNA binding	GO:2001141//regulation of RNA biosynthetic process;GO:0051171//regulation of nitrogen compound metabolic process;GO:0006355//regulation of transcription, DNA-templated;GO:0019219//regulation of nucleobase-containing compound metabolic process;GO:0050794//regulation of cellular process;GO:0051252//regulation of RNA metabolic process;GO:0031323//regulation of cellular metabolic process;GO:0010556//…
TCONS_00009639	evm.model.group10.458	Plant hormone signal transduction	SAUR32	PREDICTED: uncharacterized protein LOC105959857 [Erythranthe guttatus]	Environmental Information Processing	Signal transduction	K14488	-	-	-
TCONS_00009787	evm.model.group10.621	Plant hormone signal transduction	At5g67140	PREDICTED: F-box protein At5g67140-like [Sesamum indicum]	Environmental Information Processing	Signal transduction	K14515	-	GO:0005515//protein binding;GO:0005488//binding	-
TCONS_00010995	evm.model.group11.1060	Plant hormone signal transduction	AHK5	PREDICTED: histidine kinase 5-like [Sesamum indicum]	Environmental Information Processing	Signal transduction	K14489	GO:0016020//membrane	GO:0016775//phosphotransferase activity, nitrogenous group as acceptor;GO:0043167//ion binding;GO:0003824//catalytic activity;GO:0038023//signaling receptor activity;GO:0005488//binding;GO:0097159//organic cyclic compound binding;GO:0001883//purine nucleoside binding;GO:0016740//transferase activity;GO:0004673//protein histidine kinase activity;GO:0016301//kinase activity;GO:0004871//signal trans…	GO:0044699//single-organism process;GO:0016310//phosphorylation;GO:0051716//cellular response to stimulus;GO:0031326//regulation of cellular biosynthetic process;GO:0006796//phosphate-containing compound metabolic process;GO:2000112//regulation of cellular macromolecule biosynthetic process;GO:0031323//regulation of cellular metabolic process;GO:0010468//regulation of gene expression;GO:0051171//…
TCONS_00010996	evm.model.group11.1060	Plant hormone signal transduction	AHK5	PREDICTED: histidine kinase 5-like [Sesamum indicum]	Environmental Information Processing	Signal transduction	K14489	GO:0016020//membrane	GO:0016775//phosphotransferase activity, nitrogenous group as acceptor;GO:0043167//ion binding;GO:0003824//catalytic activity;GO:0038023//signaling receptor activity;GO:0005488//binding;GO:0097159//organic cyclic compound binding;GO:0001883//purine nucleoside binding;GO:0016740//transferase activity;GO:0004673//protein histidine kinase activity;GO:0016301//kinase activity;GO:0004871//signal trans…	GO:0044699//single-organism process;GO:0016310//phosphorylation;GO:0051716//cellular response to stimulus;GO:0031326//regulation of cellular biosynthetic process;GO:0006796//phosphate-containing compound metabolic process;GO:2000112//regulation of cellular macromolecule biosynthetic process;GO:0031323//regulation of cellular metabolic process;GO:0010468//regulation of gene expression;GO:0051171//…
TCONS_00010997	evm.model.group11.1060	Plant hormone signal transduction	AHK5	PREDICTED: histidine kinase 5-like [Sesamum indicum]	Environmental Information Processing	Signal transduction	K14489	GO:0016020//membrane	GO:0016775//phosphotransferase activity, nitrogenous group as acceptor;GO:0043167//ion binding;GO:0003824//catalytic activity;GO:0038023//signaling receptor activity;GO:0005488//binding;GO:0097159//organic cyclic compound binding;GO:0001883//purine nucleoside binding;GO:0016740//transferase activity;GO:0004673//protein histidine kinase activity;GO:0016301//kinase activity;GO:0004871//signal trans…	GO:0044699//single-organism process;GO:0016310//phosphorylation;GO:0051716//cellular response to stimulus;GO:0031326//regulation of cellular biosynthetic process;GO:0006796//phosphate-containing compound metabolic process;GO:2000112//regulation of cellular macromolecule biosynthetic process;GO:0031323//regulation of cellular metabolic process;GO:0010468//regulation of gene expression;GO:0051171//…
TCONS_00010998	evm.model.group11.1060	Plant hormone signal transduction	AHK5	PREDICTED: histidine kinase 5-like [Sesamum indicum]	Environmental Information Processing	Signal transduction	K14489	GO:0016020//membrane	GO:0016775//phosphotransferase activity, nitrogenous group as acceptor;GO:0043167//ion binding;GO:0003824//catalytic activity;GO:0038023//signaling receptor activity;GO:0005488//binding;GO:0097159//organic cyclic compound binding;GO:0001883//purine nucleoside binding;GO:0016740//transferase activity;GO:0004673//protein histidine kinase activity;GO:0016301//kinase activity;GO:0004871//signal trans…	GO:0044699//single-organism process;GO:0016310//phosphorylation;GO:0051716//cellular response to stimulus;GO:0031326//regulation of cellular biosynthetic process;GO:0006796//phosphate-containing compound metabolic process;GO:2000112//regulation of cellular macromolecule biosynthetic process;GO:0031323//regulation of cellular metabolic process;GO:0010468//regulation of gene expression;GO:0051171//…
TCONS_00011195	evm.model.group11.1330	Plant hormone signal transduction	AHP4	PREDICTED: histidine-containing phosphotransfer protein 4-like [Erythranthe guttatus]	Environmental Information Processing	Signal transduction	K14490	-	GO:0004871//signal transducer activity	GO:0050794//regulation of cellular process;GO:0050896//response to stimulus;GO:0044763//single-organism cellular process;GO:0051716//cellular response to stimulus;GO:0065007//biological regulation;GO:0044700//single organism signaling;GO:0007165//signal transduction;GO:0035556//intracellular signal transduction;GO:0023052//signaling;GO:0000160//phosphorelay signal transduction system;GO:0044699//…
TCONS_00015846	evm.model.group13.739	Plant hormone signal transduction	HAB1	PREDICTED: protein phosphatase 2C 16-like [Sesamum indicum]	Environmental Information Processing;Human Diseases	Endocrine and metabolic diseases;Signal transduction	K14497	-	GO:0003824//catalytic activity	-
TCONS_00015847	evm.model.group13.739	Plant hormone signal transduction	HAB1	PREDICTED: protein phosphatase 2C 16-like [Sesamum indicum]	Environmental Information Processing;Human Diseases	Endocrine and metabolic diseases;Signal transduction	K14497	-	GO:0003824//catalytic activity	-
TCONS_00015848	evm.model.group13.739	Plant hormone signal transduction	HAB1	PREDICTED: protein phosphatase 2C 16-like [Sesamum indicum]	Environmental Information Processing;Human Diseases	Endocrine and metabolic diseases;Signal transduction	K14497	-	GO:0003824//catalytic activity	-
TCONS_00016051	evm.model.group13.902	Plant hormone signal transduction	AHP6	PREDICTED: histidine-containing phosphotransfer protein 6 [Populus euphratica]	Environmental Information Processing	Signal transduction	K14490	-	GO:0004871//signal transducer activity	GO:0044763//single-organism cellular process;GO:0009987//cellular process;GO:0044700//single organism signaling;GO:0051716//cellular response to stimulus;GO:0044699//single-organism process;GO:0007154//cell communication;GO:0023052//signaling;GO:0007165//signal transduction;GO:0035556//intracellular signal transduction;GO:0050789//regulation of biological process;GO:0065007//biological regulation…
TCONS_00018940	evm.model.group15.475	Plant hormone signal transduction	ERF1B	ethylene response factor 10 [Actinidia deliciosa]	Environmental Information Processing	Signal transduction	K14516	-	GO:0003700//transcription factor activity, sequence-specific DNA binding;GO:0001071//nucleic acid binding transcription factor activity	GO:0006355//regulation of transcription, DNA-templated;GO:0050789//regulation of biological process;GO:0051252//regulation of RNA metabolic process;GO:2001141//regulation of RNA biosynthetic process;GO:0050794//regulation of cellular process;GO:0009889//regulation of biosynthetic process;GO:0065007//biological regulation;GO:0010468//regulation of gene expression;GO:0080090//regulation of primary …
TCONS_00018280	evm.model.group15.636	Plant hormone signal transduction	AUX28	PREDICTED: auxin-induced protein AUX28-like [Sesamum indicum]	Environmental Information Processing	Signal transduction	K14484	GO:0005622//intracellular;GO:0043226//organelle;GO:0044464//cell part;GO:0043227//membrane-bounded organelle;GO:0043229//intracellular organelle;GO:0043231//intracellular membrane-bounded organelle;GO:0005634//nucleus;GO:0005623//cell;GO:0044424//intracellular part	GO:0005515//protein binding;GO:0005488//binding;GO:0046983//protein dimerization activity	GO:0051252//regulation of RNA metabolic process;GO:0019219//regulation of nucleobase-containing compound metabolic process;GO:0050794//regulation of cellular process;GO:2000112//regulation of cellular macromolecule biosynthetic process;GO:0051171//regulation of nitrogen compound metabolic process;GO:0009889//regulation of biosynthetic process;GO:1903506//regulation of nucleic acid-templated trans…
TCONS_00018281	evm.model.group15.636	Plant hormone signal transduction	AUX28	PREDICTED: auxin-induced protein AUX28-like [Sesamum indicum]	Environmental Information Processing	Signal transduction	K14484	GO:0005622//intracellular;GO:0043226//organelle;GO:0044464//cell part;GO:0043227//membrane-bounded organelle;GO:0043229//intracellular organelle;GO:0043231//intracellular membrane-bounded organelle;GO:0005634//nucleus;GO:0005623//cell;GO:0044424//intracellular part	GO:0005515//protein binding;GO:0005488//binding;GO:0046983//protein dimerization activity	GO:0051252//regulation of RNA metabolic process;GO:0019219//regulation of nucleobase-containing compound metabolic process;GO:0050794//regulation of cellular process;GO:2000112//regulation of cellular macromolecule biosynthetic process;GO:0051171//regulation of nitrogen compound metabolic process;GO:0009889//regulation of biosynthetic process;GO:1903506//regulation of nucleic acid-templated trans…
TCONS_00018534	evm.model.group15.901	Plant hormone signal transduction	GH3.9	PREDICTED: putative indole-3-acetic acid-amido synthetase GH3.9 [Sesamum indicum]	Environmental Information Processing	Signal transduction	K14487	-	-	-
TCONS_00019635	evm.model.group16.278	Plant hormone signal transduction	EIN3	PREDICTED: protein ETHYLENE INSENSITIVE 3-like [Sesamum indicum]	Environmental Information Processing	Signal transduction	K14514	-	-	-
TCONS_00019817	evm.model.group16.500	Plant hormone signal transduction	ARF1	PREDICTED: auxin response factor 1-like [Sesamum indicum]	Environmental Information Processing	Signal transduction	K14486	GO:0043226//organelle;GO:0044464//cell part;GO:0005623//cell;GO:0043231//intracellular membrane-bounded organelle;GO:0043229//intracellular organelle;GO:0043227//membrane-bounded organelle;GO:0005634//nucleus;GO:0005622//intracellular;GO:0044424//intracellular part	GO:0005488//binding;GO:0003677//DNA binding;GO:0097159//organic cyclic compound binding;GO:0046983//protein dimerization activity;GO:1901363//heterocyclic compound binding;GO:0003676//nucleic acid binding;GO:0005515//protein binding	GO:0080090//regulation of primary metabolic process;GO:0050794//regulation of cellular process;GO:0031323//regulation of cellular metabolic process;GO:0065007//biological regulation;GO:0019222//regulation of metabolic process;GO:0006355//regulation of transcription, DNA-templated;GO:2000112//regulation of cellular macromolecule biosynthetic process;GO:0009719//response to endogenous stimulus;GO:0…
TCONS_00019818	evm.model.group16.500	Plant hormone signal transduction	ARF1	PREDICTED: auxin response factor 1-like [Sesamum indicum]	Environmental Information Processing	Signal transduction	K14486	GO:0043226//organelle;GO:0044464//cell part;GO:0005623//cell;GO:0043231//intracellular membrane-bounded organelle;GO:0043229//intracellular organelle;GO:0043227//membrane-bounded organelle;GO:0005634//nucleus;GO:0005622//intracellular;GO:0044424//intracellular part	GO:0005488//binding;GO:0003677//DNA binding;GO:0097159//organic cyclic compound binding;GO:0046983//protein dimerization activity;GO:1901363//heterocyclic compound binding;GO:0003676//nucleic acid binding;GO:0005515//protein binding	GO:0080090//regulation of primary metabolic process;GO:0050794//regulation of cellular process;GO:0031323//regulation of cellular metabolic process;GO:0065007//biological regulation;GO:0019222//regulation of metabolic process;GO:0006355//regulation of transcription, DNA-templated;GO:2000112//regulation of cellular macromolecule biosynthetic process;GO:0009719//response to endogenous stimulus;GO:0…
TCONS_00019819	evm.model.group16.500	Plant hormone signal transduction	ARF1	PREDICTED: auxin response factor 1-like [Sesamum indicum]	Environmental Information Processing	Signal transduction	K14486	GO:0043226//organelle;GO:0044464//cell part;GO:0005623//cell;GO:0043231//intracellular membrane-bounded organelle;GO:0043229//intracellular organelle;GO:0043227//membrane-bounded organelle;GO:0005634//nucleus;GO:0005622//intracellular;GO:0044424//intracellular part	GO:0005488//binding;GO:0003677//DNA binding;GO:0097159//organic cyclic compound binding;GO:0046983//protein dimerization activity;GO:1901363//heterocyclic compound binding;GO:0003676//nucleic acid binding;GO:0005515//protein binding	GO:0080090//regulation of primary metabolic process;GO:0050794//regulation of cellular process;GO:0031323//regulation of cellular metabolic process;GO:0065007//biological regulation;GO:0019222//regulation of metabolic process;GO:0006355//regulation of transcription, DNA-templated;GO:2000112//regulation of cellular macromolecule biosynthetic process;GO:0009719//response to endogenous stimulus;GO:0…
TCONS_00019820	evm.model.group16.500	Plant hormone signal transduction	ARF1	PREDICTED: auxin response factor 1-like [Sesamum indicum]	Environmental Information Processing	Signal transduction	K14486	GO:0043226//organelle;GO:0044464//cell part;GO:0005623//cell;GO:0043231//intracellular membrane-bounded organelle;GO:0043229//intracellular organelle;GO:0043227//membrane-bounded organelle;GO:0005634//nucleus;GO:0005622//intracellular;GO:0044424//intracellular part	GO:0005488//binding;GO:0003677//DNA binding;GO:0097159//organic cyclic compound binding;GO:0046983//protein dimerization activity;GO:1901363//heterocyclic compound binding;GO:0003676//nucleic acid binding;GO:0005515//protein binding	GO:0080090//regulation of primary metabolic process;GO:0050794//regulation of cellular process;GO:0031323//regulation of cellular metabolic process;GO:0065007//biological regulation;GO:0019222//regulation of metabolic process;GO:0006355//regulation of transcription, DNA-templated;GO:2000112//regulation of cellular macromolecule biosynthetic process;GO:0009719//response to endogenous stimulus;GO:0…
TCONS_00019821	evm.model.group16.500	Plant hormone signal transduction	ARF1	PREDICTED: auxin response factor 1-like [Sesamum indicum]	Environmental Information Processing	Signal transduction	K14486	GO:0043226//organelle;GO:0044464//cell part;GO:0005623//cell;GO:0043231//intracellular membrane-bounded organelle;GO:0043229//intracellular organelle;GO:0043227//membrane-bounded organelle;GO:0005634//nucleus;GO:0005622//intracellular;GO:0044424//intracellular part	GO:0005488//binding;GO:0003677//DNA binding;GO:0097159//organic cyclic compound binding;GO:0046983//protein dimerization activity;GO:1901363//heterocyclic compound binding;GO:0003676//nucleic acid binding;GO:0005515//protein binding	GO:0080090//regulation of primary metabolic process;GO:0050794//regulation of cellular process;GO:0031323//regulation of cellular metabolic process;GO:0065007//biological regulation;GO:0019222//regulation of metabolic process;GO:0006355//regulation of transcription, DNA-templated;GO:2000112//regulation of cellular macromolecule biosynthetic process;GO:0009719//response to endogenous stimulus;GO:0…
TCONS_00019823	evm.model.group16.500	Plant hormone signal transduction	ARF1	PREDICTED: auxin response factor 1-like [Sesamum indicum]	Environmental Information Processing	Signal transduction	K14486	GO:0043226//organelle;GO:0044464//cell part;GO:0005623//cell;GO:0043231//intracellular membrane-bounded organelle;GO:0043229//intracellular organelle;GO:0043227//membrane-bounded organelle;GO:0005634//nucleus;GO:0005622//intracellular;GO:0044424//intracellular part	GO:0005488//binding;GO:0003677//DNA binding;GO:0097159//organic cyclic compound binding;GO:0046983//protein dimerization activity;GO:1901363//heterocyclic compound binding;GO:0003676//nucleic acid binding;GO:0005515//protein binding	GO:0080090//regulation of primary metabolic process;GO:0050794//regulation of cellular process;GO:0031323//regulation of cellular metabolic process;GO:0065007//biological regulation;GO:0019222//regulation of metabolic process;GO:0006355//regulation of transcription, DNA-templated;GO:2000112//regulation of cellular macromolecule biosynthetic process;GO:0009719//response to endogenous stimulus;GO:0…
TCONS_00019873	evm.model.group16.568	Plant hormone signal transduction	SRK2B	PREDICTED: serine/threonine-protein kinase SRK2A-like [Sesamum indicum]	Environmental Information Processing	Signal transduction	K14498	-	GO:0000166//nucleotide binding;GO:0043167//ion binding;GO:0005524//ATP binding;GO:0005488//binding;GO:0036094//small molecule binding;GO:0001883//purine nucleoside binding;GO:1901363//heterocyclic compound binding;GO:0043168//anion binding;GO:0016740//transferase activity;GO:0032555//purine ribonucleotide binding;GO:0032550//purine ribonucleoside binding;GO:0032553//ribonucleotide binding;GO:0097…	GO:0043170//macromolecule metabolic process;GO:0006464//cellular protein modification process;GO:0036211//protein modification process;GO:0019538//protein metabolic process;GO:0008152//metabolic process;GO:0043412//macromolecule modification;GO:0016310//phosphorylation;GO:0044260//cellular macromolecule metabolic process;GO:0006793//phosphorus metabolic process;GO:0044238//primary metabolic proce…
TCONS_00021303	evm.model.group17.119	Plant hormone signal transduction	MLP423	PREDICTED: MLP-like protein 423 [Sesamum indicum]	Environmental Information Processing	Signal transduction	K14496	-	-	GO:0006952//defense response;GO:0009607//response to biotic stimulus;GO:0006950//response to stress;GO:0050896//response to stimulus
TCONS_00021304	evm.model.group17.119	Plant hormone signal transduction	MLP423	PREDICTED: MLP-like protein 423 [Sesamum indicum]	Environmental Information Processing	Signal transduction	K14496	-	-	GO:0006952//defense response;GO:0009607//response to biotic stimulus;GO:0006950//response to stress;GO:0050896//response to stimulus
TCONS_00021305	evm.model.group17.119	Plant hormone signal transduction	MLP423	PREDICTED: MLP-like protein 423 [Sesamum indicum]	Environmental Information Processing	Signal transduction	K14496	-	-	GO:0006952//defense response;GO:0009607//response to biotic stimulus;GO:0006950//response to stress;GO:0050896//response to stimulus
TCONS_00023285	evm.model.group19.153	Plant hormone signal transduction	PP2CA	PREDICTED: protein phosphatase 2C 37-like [Sesamum indicum]	Human Diseases;Environmental Information Processing	Signal transduction;Endocrine and metabolic diseases	K14497	-	GO:0003824//catalytic activity	-
TCONS_00025348	evm.model.group2.86	Plant hormone signal transduction	TIFY10A	PREDICTED: protein TIFY 10A-like isoform X2 [Sesamum indicum]	Environmental Information Processing	Signal transduction	K13464	-	-	-
TCONS_00023539	evm.model.group2.86	Plant hormone signal transduction	TIFY10A	PREDICTED: protein TIFY 10A-like isoform X2 [Sesamum indicum]	Environmental Information Processing	Signal transduction	K13464	-	-	-
TCONS_00023573	evm.model.group2.143	Plant hormone signal transduction	CXE15	PREDICTED: probable carboxylesterase 15 [Sesamum indicum]	Environmental Information Processing	Signal transduction	K14493	-	GO:0003824//catalytic activity;GO:0016787//hydrolase activity	GO:0008152//metabolic process
TCONS_00023574	evm.model.group2.143	Plant hormone signal transduction	CXE15	PREDICTED: probable carboxylesterase 15 [Sesamum indicum]	Environmental Information Processing	Signal transduction	K14493	-	GO:0003824//catalytic activity;GO:0016787//hydrolase activity	GO:0008152//metabolic process
TCONS_00023577	evm.model.group2.143	Plant hormone signal transduction	CXE15	PREDICTED: probable carboxylesterase 15 [Sesamum indicum]	Environmental Information Processing	Signal transduction	K14493	-	GO:0003824//catalytic activity;GO:0016787//hydrolase activity	GO:0008152//metabolic process
TCONS_00024220	evm.model.group2.829.1	Plant hormone signal transduction	DPBF3	PREDICTED: ABSCISIC ACID-INSENSITIVE 5-like protein 2 [Sesamum indicum]	Environmental Information Processing	Signal transduction	K14432	-	GO:0097159//organic cyclic compound binding;GO:0003700//transcription factor activity, sequence-specific DNA binding;GO:0003677//DNA binding;GO:0043565//sequence-specific DNA binding;GO:0005488//binding;GO:0001071//nucleic acid binding transcription factor activity;GO:1901363//heterocyclic compound binding;GO:0003676//nucleic acid binding	GO:0019219//regulation of nucleobase-containing compound metabolic process;GO:0051252//regulation of RNA metabolic process;GO:2001141//regulation of RNA biosynthetic process;GO:2000112//regulation of cellular macromolecule biosynthetic process;GO:0031323//regulation of cellular metabolic process;GO:0019222//regulation of metabolic process;GO:0009889//regulation of biosynthetic process;GO:0060255/…
TCONS_00026114	evm.model.group2.946	Plant hormone signal transduction	TGA21	transcription factor TGA2 [Salvia miltiorrhiza f. alba]	Environmental Information Processing	Signal transduction	K14431	-	GO:1901363//heterocyclic compound binding;GO:0043565//sequence-specific DNA binding;GO:0003677//DNA binding;GO:0005488//binding;GO:0097159//organic cyclic compound binding;GO:0003676//nucleic acid binding	GO:0010467//gene expression;GO:0044249//cellular biosynthetic process;GO:0044237//cellular metabolic process;GO:1901362//organic cyclic compound biosynthetic process;GO:1901360//organic cyclic compound metabolic process;GO:0044238//primary metabolic process;GO:0034641//cellular nitrogen compound metabolic process;GO:0016070//RNA metabolic process;GO:0044260//cellular macromolecule metabolic proce…
TCONS_00026114	evm.model.group2.947	Plant hormone signal transduction	TGA21	PREDICTED: transcription factor HBP-1b(c38)-like [Sesamum indicum]	Environmental Information Processing	Signal transduction	K14431	-	-	-
TCONS_00026154	evm.model.group2.990	Plant hormone signal transduction	NPR5	PREDICTED: regulatory protein NPR5-like [Sesamum indicum]	Environmental Information Processing	Signal transduction	K14508	-	GO:0005488//binding;GO:0005515//protein binding	-
TCONS_00026269	evm.model.group2.1107	Plant hormone signal transduction	BHLH130	PREDICTED: transcription factor bHLH130-like [Sesamum indicum]	Environmental Information Processing;Organismal Systems	Signal transduction;Environmental adaptation	K12126	-	GO:0046983//protein dimerization activity;GO:0005515//protein binding;GO:0005488//binding	-
TCONS_00027118	evm.model.group3.74	Plant hormone signal transduction	BHLH106	PREDICTED: transcription factor bHLH30-like [Sesamum indicum]	Organismal Systems;Environmental Information Processing	Signal transduction;Environmental adaptation	K12126	-	GO:0005488//binding;GO:0046983//protein dimerization activity;GO:0005515//protein binding	-
TCONS_00027120	evm.model.group3.74	Plant hormone signal transduction	BHLH106	PREDICTED: transcription factor bHLH30-like [Sesamum indicum]	Organismal Systems;Environmental Information Processing	Signal transduction;Environmental adaptation	K12126	-	GO:0005488//binding;GO:0046983//protein dimerization activity;GO:0005515//protein binding	-
TCONS_00027540	evm.model.group3.644	Plant hormone signal transduction	SAUR40	PREDICTED: uncharacterized protein LOC105178371 [Sesamum indicum]	Environmental Information Processing	Signal transduction	K14488	-	-	-
TCONS_00027756	evm.model.group3.914	Plant hormone signal transduction	TGA1	PREDICTED: transcription factor TGA1-like [Sesamum indicum]	Environmental Information Processing	Signal transduction	K14431	-	GO:0003677//DNA binding;GO:0097159//organic cyclic compound binding;GO:0003676//nucleic acid binding;GO:0003700//transcription factor activity, sequence-specific DNA binding;GO:0005488//binding;GO:0043565//sequence-specific DNA binding;GO:0001071//nucleic acid binding transcription factor activity;GO:1901363//heterocyclic compound binding	GO:0080090//regulation of primary metabolic process;GO:0009058//biosynthetic process;GO:0044260//cellular macromolecule metabolic process;GO:0032774//RNA biosynthetic process;GO:0019222//regulation of metabolic process;GO:0006139//nucleobase-containing compound metabolic process;GO:0044249//cellular biosynthetic process;GO:0016070//RNA metabolic process;GO:0043170//macromolecule metabolic process…
TCONS_00027898	evm.model.group3.1112	Plant hormone signal transduction	LBD24	PREDICTED: LOB domain-containing protein 23-like [Sesamum indicum]	Environmental Information Processing	Signal transduction	K14491	-	-	-
TCONS_00029560	evm.model.group3.1157	Plant hormone signal transduction	Mgat3	PREDICTED: uncharacterized protein LOC105179857 isoform X2 [Sesamum indicum]	Metabolism;Environmental Information Processing	Signal transduction;Global and Overview;Glycan biosynthesis and metabolism	K00737	GO:0016020//membrane	GO:0008375//acetylglucosaminyltransferase activity;GO:0016740//transferase activity;GO:0016758//transferase activity, transferring hexosyl groups;GO:0016757//transferase activity, transferring glycosyl groups;GO:0003824//catalytic activity;GO:0003830//beta-1,4-mannosylglycoprotein 4-beta-N-acetylglucosaminyltransferase activity;GO:0008194//UDP-glycosyltransferase activity	GO:0044267//cellular protein metabolic process;GO:0044763//single-organism cellular process;GO:0009059//macromolecule biosynthetic process;GO:0043412//macromolecule modification;GO:1901135//carbohydrate derivative metabolic process;GO:0044723//single-organism carbohydrate metabolic process;GO:0036211//protein modification process;GO:0008152//metabolic process;GO:0006486//protein glycosylation;GO:…
TCONS_00030505	evm.model.group4.386	Plant hormone signal transduction	PIF3	PREDICTED: transcription factor PIF3 isoform X2 [Sesamum indicum]	Environmental Information Processing;Organismal Systems	Environmental adaptation;Signal transduction	K12126	-	GO:0046983//protein dimerization activity;GO:0005488//binding;GO:0005515//protein binding	GO:0031323//regulation of cellular metabolic process;GO:0019219//regulation of nucleobase-containing compound metabolic process;GO:0010468//regulation of gene expression;GO:0009889//regulation of biosynthetic process;GO:0051252//regulation of RNA metabolic process;GO:0065007//biological regulation;GO:0031326//regulation of cellular biosynthetic process;GO:0060255//regulation of macromolecule meta…
TCONS_00032777	evm.model.group4.1021	Plant hormone signal transduction	CXE8	PREDICTED: probable carboxylesterase 8 [Sesamum indicum]	Environmental Information Processing	Signal transduction	K14493	-	GO:0016787//hydrolase activity;GO:0003824//catalytic activity	GO:0008152//metabolic process
TCONS_00032777	evm.model.group4.1022	Plant hormone signal transduction	CXE9	PREDICTED: probable carboxylesterase 9 [Sesamum indicum]	Environmental Information Processing	Signal transduction	K14493	-	GO:0016787//hydrolase activity;GO:0003824//catalytic activity	GO:0008152//metabolic process
TCONS_00031082	evm.model.group4.1025	Plant hormone signal transduction	CXE9	PREDICTED: probable carboxylesterase 9 [Sesamum indicum]	Environmental Information Processing	Signal transduction	K14493	-	GO:0003824//catalytic activity;GO:0016787//hydrolase activity	GO:0008152//metabolic process
TCONS_00032960	evm.model.group4.1219	Plant hormone signal transduction	GH3.5	PREDICTED: probable indole-3-acetic acid-amido synthetase GH3.5 isoform X2 [Sesamum indicum]	Environmental Information Processing	Signal transduction	K14506	-	-	-
TCONS_00031815	evm.model.group4.1893	Plant hormone signal transduction	SRK2B	hypothetical protein POPTR_0003s01110g [Populus trichocarpa]	Environmental Information Processing	Signal transduction	K14498	-	GO:1901363//heterocyclic compound binding;GO:0001883//purine nucleoside binding;GO:0016773//phosphotransferase activity, alcohol group as acceptor;GO:0032555//purine ribonucleotide binding;GO:0005488//binding;GO:0001882//nucleoside binding;GO:0004672//protein kinase activity;GO:0043167//ion binding;GO:0005524//ATP binding;GO:0000166//nucleotide binding;GO:0035639//purine ribonucleoside triphospha…	GO:0006468//protein phosphorylation;GO:0044238//primary metabolic process;GO:0019538//protein metabolic process;GO:0044237//cellular metabolic process;GO:0036211//protein modification process;GO:0044260//cellular macromolecule metabolic process;GO:0008152//metabolic process;GO:0043412//macromolecule modification;GO:0009987//cellular process;GO:0071704//organic substance metabolic process;GO:00067…
TCONS_00031816	evm.model.group4.1893	Plant hormone signal transduction	SRK2B	hypothetical protein POPTR_0003s01110g [Populus trichocarpa]	Environmental Information Processing	Signal transduction	K14498	-	GO:1901363//heterocyclic compound binding;GO:0001883//purine nucleoside binding;GO:0016773//phosphotransferase activity, alcohol group as acceptor;GO:0032555//purine ribonucleotide binding;GO:0005488//binding;GO:0001882//nucleoside binding;GO:0004672//protein kinase activity;GO:0043167//ion binding;GO:0005524//ATP binding;GO:0000166//nucleotide binding;GO:0035639//purine ribonucleoside triphospha…	GO:0006468//protein phosphorylation;GO:0044238//primary metabolic process;GO:0019538//protein metabolic process;GO:0044237//cellular metabolic process;GO:0036211//protein modification process;GO:0044260//cellular macromolecule metabolic process;GO:0008152//metabolic process;GO:0043412//macromolecule modification;GO:0009987//cellular process;GO:0071704//organic substance metabolic process;GO:00067…
TCONS_00033803	evm.model.group5.149	Plant hormone signal transduction	At4g08850	PREDICTED: LOW QUALITY PROTEIN: probable leucine-rich repeat receptor-like protein kinase At1g35710 [Eucalyptus grandis]	Environmental Information Processing	Signal transduction	K13415	-	GO:0016740//transferase activity;GO:0016301//kinase activity;GO:0097159//organic cyclic compound binding;GO:1901363//heterocyclic compound binding;GO:0004713//protein tyrosine kinase activity;GO:0004672//protein kinase activity;GO:0035639//purine ribonucleoside triphosphate binding;GO:0005488//binding;GO:0043167//ion binding;GO:0016773//phosphotransferase activity, alcohol group as acceptor;GO:00…	GO:0071704//organic substance metabolic process;GO:0044237//cellular metabolic process;GO:0043170//macromolecule metabolic process;GO:0009987//cellular process;GO:0019538//protein metabolic process;GO:0006793//phosphorus metabolic process;GO:0043412//macromolecule modification;GO:0006464//cellular protein modification process;GO:0016310//phosphorylation;GO:0008152//metabolic process;GO:0044267//c…
TCONS_00036567	evm.model.group5.1603	Plant hormone signal transduction	ARG7	hypothetical protein POPTR_0013s11550g [Populus trichocarpa]	Environmental Information Processing	Signal transduction	K14488	-	-	-
TCONS_00038211	evm.model.group6.53	Plant hormone signal transduction	GID2	PREDICTED: F-box protein GID2 [Erythranthe guttatus]	Environmental Information Processing	Signal transduction	K14495	-	-	-
TCONS_00036655	evm.model.group6.53	Plant hormone signal transduction	GID2	PREDICTED: F-box protein GID2 [Erythranthe guttatus]	Environmental Information Processing	Signal transduction	K14495	-	-	-
TCONS_00038974	evm.model.group6.919	Plant hormone signal transduction	PSYR1	PREDICTED: tyrosine-sulfated glycopeptide receptor 1 [Sesamum indicum]	Environmental Information Processing	Signal transduction	K13415	-	GO:0016773//phosphotransferase activity, alcohol group as acceptor;GO:0036094//small molecule binding;GO:0032553//ribonucleotide binding;GO:0000166//nucleotide binding;GO:0005488//binding;GO:0016772//transferase activity, transferring phosphorus-containing groups;GO:0097159//organic cyclic compound binding;GO:0005515//protein binding;GO:0005524//ATP binding;GO:0030554//adenyl nucleotide binding;G…	GO:0043170//macromolecule metabolic process;GO:0044237//cellular metabolic process;GO:0043412//macromolecule modification;GO:0036211//protein modification process;GO:0019538//protein metabolic process;GO:0006468//protein phosphorylation;GO:0044267//cellular protein metabolic process;GO:0009987//cellular process;GO:0006796//phosphate-containing compound metabolic process;GO:0016310//phosphorylatio…
TCONS_00038975	evm.model.group6.919	Plant hormone signal transduction	PSYR1	PREDICTED: tyrosine-sulfated glycopeptide receptor 1 [Sesamum indicum]	Environmental Information Processing	Signal transduction	K13415	-	GO:0016773//phosphotransferase activity, alcohol group as acceptor;GO:0036094//small molecule binding;GO:0032553//ribonucleotide binding;GO:0000166//nucleotide binding;GO:0005488//binding;GO:0016772//transferase activity, transferring phosphorus-containing groups;GO:0097159//organic cyclic compound binding;GO:0005515//protein binding;GO:0005524//ATP binding;GO:0030554//adenyl nucleotide binding;G…	GO:0043170//macromolecule metabolic process;GO:0044237//cellular metabolic process;GO:0043412//macromolecule modification;GO:0036211//protein modification process;GO:0019538//protein metabolic process;GO:0006468//protein phosphorylation;GO:0044267//cellular protein metabolic process;GO:0009987//cellular process;GO:0006796//phosphate-containing compound metabolic process;GO:0016310//phosphorylatio…
TCONS_00038976	evm.model.group6.919	Plant hormone signal transduction	PSYR1	PREDICTED: tyrosine-sulfated glycopeptide receptor 1 [Sesamum indicum]	Environmental Information Processing	Signal transduction	K13415	-	GO:0016773//phosphotransferase activity, alcohol group as acceptor;GO:0036094//small molecule binding;GO:0032553//ribonucleotide binding;GO:0000166//nucleotide binding;GO:0005488//binding;GO:0016772//transferase activity, transferring phosphorus-containing groups;GO:0097159//organic cyclic compound binding;GO:0005515//protein binding;GO:0005524//ATP binding;GO:0030554//adenyl nucleotide binding;G…	GO:0043170//macromolecule metabolic process;GO:0044237//cellular metabolic process;GO:0043412//macromolecule modification;GO:0036211//protein modification process;GO:0019538//protein metabolic process;GO:0006468//protein phosphorylation;GO:0044267//cellular protein metabolic process;GO:0009987//cellular process;GO:0006796//phosphate-containing compound metabolic process;GO:0016310//phosphorylatio…
TCONS_00037750	evm.model.group6.1215	Plant hormone signal transduction	IAA27	PREDICTED: auxin-responsive protein IAA27 [Sesamum indicum]	Environmental Information Processing	Signal transduction	K14484	GO:0044464//cell part;GO:0005623//cell;GO:0043231//intracellular membrane-bounded organelle;GO:0043229//intracellular organelle;GO:0005634//nucleus;GO:0044424//intracellular part;GO:0043226//organelle;GO:0005622//intracellular;GO:0043227//membrane-bounded organelle	GO:0046983//protein dimerization activity;GO:0005488//binding;GO:0005515//protein binding	GO:0010468//regulation of gene expression;GO:0065007//biological regulation;GO:0051171//regulation of nitrogen compound metabolic process;GO:2000112//regulation of cellular macromolecule biosynthetic process;GO:2001141//regulation of RNA biosynthetic process;GO:0031326//regulation of cellular biosynthetic process;GO:0031323//regulation of cellular metabolic process;GO:0080090//regulation of prima…
TCONS_00037751	evm.model.group6.1215	Plant hormone signal transduction	IAA27	PREDICTED: auxin-responsive protein IAA27 [Sesamum indicum]	Environmental Information Processing	Signal transduction	K14484	GO:0044464//cell part;GO:0005623//cell;GO:0043231//intracellular membrane-bounded organelle;GO:0043229//intracellular organelle;GO:0005634//nucleus;GO:0044424//intracellular part;GO:0043226//organelle;GO:0005622//intracellular;GO:0043227//membrane-bounded organelle	GO:0046983//protein dimerization activity;GO:0005488//binding;GO:0005515//protein binding	GO:0010468//regulation of gene expression;GO:0065007//biological regulation;GO:0051171//regulation of nitrogen compound metabolic process;GO:2000112//regulation of cellular macromolecule biosynthetic process;GO:2001141//regulation of RNA biosynthetic process;GO:0031326//regulation of cellular biosynthetic process;GO:0031323//regulation of cellular metabolic process;GO:0080090//regulation of prima…
TCONS_00037752	evm.model.group6.1215	Plant hormone signal transduction	IAA27	PREDICTED: auxin-responsive protein IAA27 [Sesamum indicum]	Environmental Information Processing	Signal transduction	K14484	GO:0044464//cell part;GO:0005623//cell;GO:0043231//intracellular membrane-bounded organelle;GO:0043229//intracellular organelle;GO:0005634//nucleus;GO:0044424//intracellular part;GO:0043226//organelle;GO:0005622//intracellular;GO:0043227//membrane-bounded organelle	GO:0046983//protein dimerization activity;GO:0005488//binding;GO:0005515//protein binding	GO:0010468//regulation of gene expression;GO:0065007//biological regulation;GO:0051171//regulation of nitrogen compound metabolic process;GO:2000112//regulation of cellular macromolecule biosynthetic process;GO:2001141//regulation of RNA biosynthetic process;GO:0031326//regulation of cellular biosynthetic process;GO:0031323//regulation of cellular metabolic process;GO:0080090//regulation of prima…
TCONS_00038002	evm.model.group6.1505	Plant hormone signal transduction	RGL2	PREDICTED: DELLA protein RGL2-like [Sesamum indicum]	Environmental Information Processing	Signal transduction	K14494	-	-	-
TCONS_00039596	evm.model.group6.1666	Plant hormone signal transduction	ARF2	PREDICTED: auxin response factor 2-like [Sesamum indicum]	Environmental Information Processing	Signal transduction	K14486	GO:0043227//membrane-bounded organelle;GO:0005623//cell;GO:0044464//cell part;GO:0043226//organelle;GO:0005634//nucleus;GO:0044424//intracellular part;GO:0043229//intracellular organelle;GO:0043231//intracellular membrane-bounded organelle;GO:0005622//intracellular	GO:0046983//protein dimerization activity;GO:0005488//binding;GO:0003676//nucleic acid binding;GO:0005515//protein binding;GO:0003677//DNA binding;GO:1901363//heterocyclic compound binding;GO:0097159//organic cyclic compound binding	GO:2000112//regulation of cellular macromolecule biosynthetic process;GO:0009889//regulation of biosynthetic process;GO:0009719//response to endogenous stimulus;GO:0065007//biological regulation;GO:0050794//regulation of cellular process;GO:0019222//regulation of metabolic process;GO:0080090//regulation of primary metabolic process;GO:0051171//regulation of nitrogen compound metabolic process;GO:…
TCONS_00040010	evm.model.group7.410	Plant hormone signal transduction	EBF1	PREDICTED: EIN3-binding F-box protein 1 [Sesamum indicum]	Environmental Information Processing	Signal transduction	K14515	-	GO:0005515//protein binding;GO:0005488//binding	-
TCONS_00044229	evm.model.group7.1078	Plant hormone signal transduction	Os01g0656200	PREDICTED: probable protein phosphatase 2C 51 [Sesamum indicum]	Environmental Information Processing;Human Diseases	Endocrine and metabolic diseases;Signal transduction	K14497	-	GO:0003824//catalytic activity	-
TCONS_00044380	evm.model.group7.1207	Plant hormone signal transduction	-	PREDICTED: transcription factor HBP-1b(c1)-like isoform X1 [Sesamum indicum]	Environmental Information Processing	Signal transduction	K14431	-	GO:0003700//transcription factor activity, sequence-specific DNA binding;GO:0001071//nucleic acid binding transcription factor activity;GO:0043565//sequence-specific DNA binding;GO:1901363//heterocyclic compound binding;GO:0005488//binding;GO:0097159//organic cyclic compound binding;GO:0003677//DNA binding;GO:0003676//nucleic acid binding	GO:0060255//regulation of macromolecule metabolic process;GO:0006355//regulation of transcription, DNA-templated;GO:0019219//regulation of nucleobase-containing compound metabolic process;GO:1903506//regulation of nucleic acid-templated transcription;GO:1901360//organic cyclic compound metabolic process;GO:0006807//nitrogen compound metabolic process;GO:0050789//regulation of biological process;G…
TCONS_00041325	evm.model.group7.1943	Plant hormone signal transduction	-	PREDICTED: transcription factor HBP-1b(c38)-like [Sesamum indicum]	Environmental Information Processing	Signal transduction	K14431	-	GO:1901363//heterocyclic compound binding;GO:0005488//binding;GO:0003676//nucleic acid binding;GO:0043565//sequence-specific DNA binding;GO:0001071//nucleic acid binding transcription factor activity;GO:0003700//transcription factor activity, sequence-specific DNA binding;GO:0003677//DNA binding;GO:0097159//organic cyclic compound binding	GO:0044249//cellular biosynthetic process;GO:0006351//transcription, DNA-templated;GO:0071704//organic substance metabolic process;GO:0090304//nucleic acid metabolic process;GO:0034641//cellular nitrogen compound metabolic process;GO:0006725//cellular aromatic compound metabolic process;GO:0097659//nucleic acid-templated transcription;GO:0044260//cellular macromolecule metabolic process;GO:005125…
TCONS_00041604	evm.model.group7.2292	Plant hormone signal transduction	PYL9	PREDICTED: abscisic acid receptor PYL9-like [Sesamum indicum]	Environmental Information Processing	Signal transduction	K14496	-	-	-
TCONS_00041616	evm.model.group7.2311	Plant hormone signal transduction	ARF11	hypothetical protein CISIN_1g005368mg [Citrus sinensis]	Environmental Information Processing	Signal transduction	K14486	-	-	-
TCONS_00041616	evm.model.group7.2312	Plant hormone signal transduction	ARF18	PREDICTED: auxin response factor 18-like [Sesamum indicum]	Environmental Information Processing	Signal transduction	K14486	GO:0043227//membrane-bounded organelle;GO:0043231//intracellular membrane-bounded organelle;GO:0005622//intracellular;GO:0044424//intracellular part;GO:0044464//cell part;GO:0043229//intracellular organelle;GO:0043226//organelle;GO:0005623//cell;GO:0005634//nucleus	GO:0005488//binding;GO:0003676//nucleic acid binding;GO:0003677//DNA binding;GO:1901363//heterocyclic compound binding;GO:0097159//organic cyclic compound binding	GO:0042221//response to chemical;GO:0010468//regulation of gene expression;GO:0051252//regulation of RNA metabolic process;GO:0009725//response to hormone;GO:0009719//response to endogenous stimulus;GO:0050789//regulation of biological process;GO:0019219//regulation of nucleobase-containing compound metabolic process;GO:0006355//regulation of transcription, DNA-templated;GO:2001141//regulation of…
TCONS_00041707	evm.model.group7.2412	Plant hormone signal transduction	PR-1	PREDICTED: pathogenesis-related protein PR-1-like [Sesamum indicum]	Organismal Systems;Environmental Information Processing	Environmental adaptation;Signal transduction	K13449	-	-	-
TCONS_00041759	evm.model.group7.2477	Plant hormone signal transduction	SPL14	PREDICTED: squamosa promoter-binding-like protein 14 [Sesamum indicum]	Environmental Information Processing	Signal transduction	K13415	GO:0043227//membrane-bounded organelle;GO:0043231//intracellular membrane-bounded organelle;GO:0043226//organelle;GO:0005622//intracellular;GO:0044464//cell part;GO:0044424//intracellular part;GO:0005623//cell;GO:0043229//intracellular organelle;GO:0005634//nucleus	GO:1901363//heterocyclic compound binding;GO:0003676//nucleic acid binding;GO:0003677//DNA binding;GO:0097159//organic cyclic compound binding;GO:0005488//binding	-
TCONS_00041963	evm.model.group7.2712	Plant hormone signal transduction	SCL21	PREDICTED: scarecrow-like protein 21 [Sesamum indicum]	Environmental Information Processing	Signal transduction	K14494	-	-	-
TCONS_00042026	evm.model.group7.2787	Plant hormone signal transduction	NSP2	PREDICTED: nodulation-signaling pathway 2 protein [Sesamum indicum]	Environmental Information Processing	Signal transduction	K14494	-	-	-
TCONS_00046069	evm.model.group7.3084	Plant hormone signal transduction	TGA21	PREDICTED: transcription factor HBP-1b(c38)-like [Sesamum indicum]	Environmental Information Processing	Signal transduction	K14431	-	GO:0001071//nucleic acid binding transcription factor activity;GO:0003700//transcription factor activity, sequence-specific DNA binding;GO:0003676//nucleic acid binding;GO:0043565//sequence-specific DNA binding;GO:1901363//heterocyclic compound binding;GO:0097159//organic cyclic compound binding;GO:0005488//binding;GO:0003677//DNA binding	GO:0016070//RNA metabolic process;GO:0009059//macromolecule biosynthetic process;GO:0034645//cellular macromolecule biosynthetic process;GO:0044260//cellular macromolecule metabolic process;GO:0034654//nucleobase-containing compound biosynthetic process;GO:0006807//nitrogen compound metabolic process;GO:2000112//regulation of cellular macromolecule biosynthetic process;GO:1901576//organic substan…
TCONS_00006614	evm.model.group1.243	Tryptophan metabolism	At5g47720	PREDICTED: acetyl-CoA acetyltransferase, cytosolic 1 isoform X2 [Sesamum indicum]	Metabolism	Metabolism of terpenoids and polyketides;Carbohydrate metabolism;Lipid metabolism;Amino acid metabolism;Global and Overview	K00626	-	GO:0016747//transferase activity, transferring acyl groups other than amino-acyl groups;GO:0003824//catalytic activity;GO:0016740//transferase activity;GO:0016746//transferase activity, transferring acyl groups	GO:0008152//metabolic process
TCONS_00007023	evm.model.group1.743	Tryptophan metabolism	PDC1	PREDICTED: pyruvate decarboxylase 1 [Sesamum indicum]	Metabolism	Carbohydrate metabolism;Global and Overview;Amino acid metabolism	K01568	-	GO:0050662//coenzyme binding;GO:0003824//catalytic activity;GO:0030976//thiamine pyrophosphate binding;GO:1901681//sulfur compound binding;GO:0043168//anion binding;GO:0097159//organic cyclic compound binding;GO:0043167//ion binding;GO:1901363//heterocyclic compound binding;GO:0036094//small molecule binding;GO:0005488//binding;GO:0000287//magnesium ion binding;GO:0046872//metal ion binding;GO:00…	-
TCONS_00007024	evm.model.group1.743	Tryptophan metabolism	PDC1	PREDICTED: pyruvate decarboxylase 1 [Sesamum indicum]	Metabolism	Carbohydrate metabolism;Global and Overview;Amino acid metabolism	K01568	-	GO:0050662//coenzyme binding;GO:0003824//catalytic activity;GO:0030976//thiamine pyrophosphate binding;GO:1901681//sulfur compound binding;GO:0043168//anion binding;GO:0097159//organic cyclic compound binding;GO:0043167//ion binding;GO:1901363//heterocyclic compound binding;GO:0036094//small molecule binding;GO:0005488//binding;GO:0000287//magnesium ion binding;GO:0046872//metal ion binding;GO:00…	-
TCONS_00007025	evm.model.group1.743	Tryptophan metabolism	PDC1	PREDICTED: pyruvate decarboxylase 1 [Sesamum indicum]	Metabolism	Carbohydrate metabolism;Global and Overview;Amino acid metabolism	K01568	-	GO:0050662//coenzyme binding;GO:0003824//catalytic activity;GO:0030976//thiamine pyrophosphate binding;GO:1901681//sulfur compound binding;GO:0043168//anion binding;GO:0097159//organic cyclic compound binding;GO:0043167//ion binding;GO:1901363//heterocyclic compound binding;GO:0036094//small molecule binding;GO:0005488//binding;GO:0000287//magnesium ion binding;GO:0046872//metal ion binding;GO:00…	-
TCONS_00017737	evm.model.group14.844	Tryptophan metabolism	YUC3	PREDICTED: probable indole-3-pyruvate monooxygenase YUCCA3 [Sesamum indicum]	Metabolism	Amino acid metabolism;Global and Overview	K11816	-	GO:0050661//NADP binding;GO:0003824//catalytic activity;GO:0050660//flavin adenine dinucleotide binding;GO:0016705//oxidoreductase activity, acting on paired donors, with incorporation or reduction of molecular oxygen;GO:0000166//nucleotide binding;GO:1901265//nucleoside phosphate binding;GO:0004497//monooxygenase activity;GO:0043167//ion binding;GO:0043168//anion binding;GO:1901363//heterocyclic…	GO:0008152//metabolic process;GO:0055114//oxidation-reduction process;GO:0044699//single-organism process;GO:0044710//single-organism metabolic process
TCONS_00021949	evm.model.group17.373	Tryptophan metabolism	CYP78A7	PREDICTED: cytochrome P450 78A5-like [Sesamum indicum]	Metabolism	Global and Overview;Biosynthesis of other secondary metabolites;Amino acid metabolism;Lipid metabolism	K07409	-	GO:0003824//catalytic activity;GO:0043169//cation binding;GO:0020037//heme binding;GO:0097159//organic cyclic compound binding;GO:0046914//transition metal ion binding;GO:0046872//metal ion binding;GO:0046906//tetrapyrrole binding;GO:0005506//iron ion binding;GO:0016705//oxidoreductase activity, acting on paired donors, with incorporation or reduction of molecular oxygen;GO:1901363//heterocyclic …	GO:0044710//single-organism metabolic process;GO:0044699//single-organism process;GO:0055114//oxidation-reduction process;GO:0008152//metabolic process
TCONS_00022665	evm.model.group18.202	Tryptophan metabolism	MIP2	PREDICTED: MAG2-interacting protein 2 [Erythranthe guttatus]	Metabolism	Amino acid metabolism;Global and Overview	K01426	-	GO:0016879//ligase activity, forming carbon-nitrogen bonds;GO:0016884//carbon-nitrogen ligase activity, with glutamine as amido-N-donor;GO:0003824//catalytic activity;GO:0016874//ligase activity	-
TCONS_00022666	evm.model.group18.202	Tryptophan metabolism	MIP2	PREDICTED: MAG2-interacting protein 2 [Erythranthe guttatus]	Metabolism	Amino acid metabolism;Global and Overview	K01426	-	GO:0016879//ligase activity, forming carbon-nitrogen bonds;GO:0016884//carbon-nitrogen ligase activity, with glutamine as amido-N-donor;GO:0003824//catalytic activity;GO:0016874//ligase activity	-
TCONS_00022667	evm.model.group18.202	Tryptophan metabolism	MIP2	PREDICTED: MAG2-interacting protein 2 [Erythranthe guttatus]	Metabolism	Amino acid metabolism;Global and Overview	K01426	-	GO:0016879//ligase activity, forming carbon-nitrogen bonds;GO:0016884//carbon-nitrogen ligase activity, with glutamine as amido-N-donor;GO:0003824//catalytic activity;GO:0016874//ligase activity	-
TCONS_00026842	evm.model.group2.1777	Tryptophan metabolism	EMC1	PREDICTED: ER membrane protein complex subunit 1 [Sesamum indicum]	Metabolism	Metabolism of other amino acids;Amino acid metabolism;Global and Overview;Metabolism of terpenoids and polyketides;Carbohydrate metabolism;Lipid metabolism	K00128	GO:0031300//intrinsic component of organelle membrane;GO:0005622//intracellular;GO:0030176//integral component of endoplasmic reticulum membrane;GO:0005789//endoplasmic reticulum membrane;GO:0072546//ER membrane protein complex;GO:0044432//endoplasmic reticulum part;GO:0043234//protein complex;GO:0043229//intracellular organelle;GO:0005783//endoplasmic reticulum;GO:0031227//intrinsic component of…	-	-
TCONS_00027863	evm.model.group3.1078	Tryptophan metabolism	TOM20	PREDICTED: mitochondrial import receptor subunit TOM20 isoform X2 [Sesamum indicum]	Metabolism	Global and Overview;Amino acid metabolism	K11816	GO:0031968//organelle outer membrane;GO:0019867//outer membrane;GO:0098796//membrane protein complex;GO:0098805//whole membrane;GO:0043234//protein complex;GO:0044464//cell part;GO:0031966//mitochondrial membrane;GO:0044429//mitochondrial part;GO:0044444//cytoplasmic part;GO:0044424//intracellular part;GO:0005742//mitochondrial outer membrane translocase complex;GO:0044422//organelle part;GO:0032…	GO:0005488//binding;GO:0005515//protein binding	GO:1902589//single-organism organelle organization;GO:0006810//transport;GO:0051234//establishment of localization;GO:0055085//transmembrane transport;GO:0070727//cellular macromolecule localization;GO:0006886//intracellular protein transport;GO:0006626//protein targeting to mitochondrion;GO:0006996//organelle organization;GO:0007005//mitochondrion organization;GO:0033036//macromolecule localizat…
TCONS_00027864	evm.model.group3.1078	Tryptophan metabolism	TOM20	PREDICTED: mitochondrial import receptor subunit TOM20 isoform X2 [Sesamum indicum]	Metabolism	Global and Overview;Amino acid metabolism	K11816	GO:0031968//organelle outer membrane;GO:0019867//outer membrane;GO:0098796//membrane protein complex;GO:0098805//whole membrane;GO:0043234//protein complex;GO:0044464//cell part;GO:0031966//mitochondrial membrane;GO:0044429//mitochondrial part;GO:0044444//cytoplasmic part;GO:0044424//intracellular part;GO:0005742//mitochondrial outer membrane translocase complex;GO:0044422//organelle part;GO:0032…	GO:0005488//binding;GO:0005515//protein binding	GO:1902589//single-organism organelle organization;GO:0006810//transport;GO:0051234//establishment of localization;GO:0055085//transmembrane transport;GO:0070727//cellular macromolecule localization;GO:0006886//intracellular protein transport;GO:0006626//protein targeting to mitochondrion;GO:0006996//organelle organization;GO:0007005//mitochondrion organization;GO:0033036//macromolecule localizat…
TCONS_00038638	evm.model.group6.553	Tryptophan metabolism	UGT74B1	hypothetical protein PRUPE_ppa016463mg [Prunus persica]	Metabolism	Biosynthesis of other secondary metabolites;Amino acid metabolism;Global and Overview	K11820	-	GO:0003824//catalytic activity;GO:0016740//transferase activity;GO:0016757//transferase activity, transferring glycosyl groups;GO:0016758//transferase activity, transferring hexosyl groups	GO:0008152//metabolic process
TCONS_00038661	evm.model.group6.579	Tryptophan metabolism	PDC2	Pyruvate decarboxylase isozyme 2 [Aegilops tauschii]	Metabolism	Carbohydrate metabolism;Global and Overview;Amino acid metabolism	K01568	-	GO:0043169//cation binding;GO:1901363//heterocyclic compound binding;GO:0005488//binding;GO:0043167//ion binding;GO:0019842//vitamin binding;GO:0048037//cofactor binding;GO:0030976//thiamine pyrophosphate binding;GO:1901681//sulfur compound binding;GO:0050662//coenzyme binding;GO:0097159//organic cyclic compound binding;GO:0036094//small molecule binding;GO:0043168//anion binding	-
TCONS_00038761	evm.model.group6.688	Tryptophan metabolism	-	-	-	-	-	-	-	-
TCONS_00042026	evm.model.group7.2788	Tryptophan metabolism	ybdL	PREDICTED: kynurenine--oxoglutarate transaminase 1-like [Sesamum indicum]	Metabolism	Global and Overview;Metabolism of other amino acids;Amino acid metabolism	K00816	-	GO:0030170//pyridoxal phosphate binding;GO:0097159//organic cyclic compound binding;GO:0048037//cofactor binding;GO:0005488//binding;GO:1901363//heterocyclic compound binding;GO:0043168//anion binding;GO:0043167//ion binding	GO:0009058//biosynthetic process;GO:0008152//metabolic process
TCONS_00042056	evm.model.group7.2819	Tryptophan metabolism	ALDH	PREDICTED: aldehyde dehydrogenase-like [Sesamum indicum]	Metabolism	Global and Overview;Amino acid metabolism;Metabolism of other amino acids;Carbohydrate metabolism;Lipid metabolism;Metabolism of terpenoids and polyketides	K00128	-	GO:0003824//catalytic activity;GO:0016903//oxidoreductase activity, acting on the aldehyde or oxo group of donors;GO:0016620//oxidoreductase activity, acting on the aldehyde or oxo group of donors, NAD or NADP as acceptor;GO:0016491//oxidoreductase activity;GO:0004030//aldehyde dehydrogenase [NAD(P)+] activity	GO:0008152//metabolic process;GO:0071704//organic substance metabolic process;GO:0055114//oxidation-reduction process;GO:0044710//single-organism metabolic process;GO:0009987//cellular process;GO:0044237//cellular metabolic process;GO:0044763//single-organism cellular process;GO:0044699//single-organism process;GO:0006081//cellular aldehyde metabolic process
TCONS_00042057	evm.model.group7.2819	Tryptophan metabolism	ALDH	PREDICTED: aldehyde dehydrogenase-like [Sesamum indicum]	Metabolism	Global and Overview;Amino acid metabolism;Metabolism of other amino acids;Carbohydrate metabolism;Lipid metabolism;Metabolism of terpenoids and polyketides	K00128	-	GO:0003824//catalytic activity;GO:0016903//oxidoreductase activity, acting on the aldehyde or oxo group of donors;GO:0016620//oxidoreductase activity, acting on the aldehyde or oxo group of donors, NAD or NADP as acceptor;GO:0016491//oxidoreductase activity;GO:0004030//aldehyde dehydrogenase [NAD(P)+] activity	GO:0008152//metabolic process;GO:0071704//organic substance metabolic process;GO:0055114//oxidation-reduction process;GO:0044710//single-organism metabolic process;GO:0009987//cellular process;GO:0044237//cellular metabolic process;GO:0044763//single-organism cellular process;GO:0044699//single-organism process;GO:0006081//cellular aldehyde metabolic process
TCONS_00042058	evm.model.group7.2819	Tryptophan metabolism	ALDH	PREDICTED: aldehyde dehydrogenase-like [Sesamum indicum]	Metabolism	Global and Overview;Amino acid metabolism;Metabolism of other amino acids;Carbohydrate metabolism;Lipid metabolism;Metabolism of terpenoids and polyketides	K00128	-	GO:0003824//catalytic activity;GO:0016903//oxidoreductase activity, acting on the aldehyde or oxo group of donors;GO:0016620//oxidoreductase activity, acting on the aldehyde or oxo group of donors, NAD or NADP as acceptor;GO:0016491//oxidoreductase activity;GO:0004030//aldehyde dehydrogenase [NAD(P)+] activity	GO:0008152//metabolic process;GO:0071704//organic substance metabolic process;GO:0055114//oxidation-reduction process;GO:0044710//single-organism metabolic process;GO:0009987//cellular process;GO:0044237//cellular metabolic process;GO:0044763//single-organism cellular process;GO:0044699//single-organism process;GO:0006081//cellular aldehyde metabolic process
TCONS_00001561	evm.model.group0.1904	Zeatin biosynthesis	IPT3	PREDICTED: adenylate isopentenyltransferase 3, chloroplastic-like [Sesamum indicum]	Metabolism	Metabolism of terpenoids and polyketides;Global and Overview	K10760	-	GO:0001883//purine nucleoside binding;GO:0097159//organic cyclic compound binding;GO:1901265//nucleoside phosphate binding;GO:0001882//nucleoside binding;GO:0043168//anion binding;GO:0005524//ATP binding;GO:0036094//small molecule binding;GO:1901363//heterocyclic compound binding;GO:0032550//purine ribonucleoside binding;GO:0032555//purine ribonucleotide binding;GO:0097367//carbohydrate derivativ…	GO:0034660//ncRNA metabolic process;GO:0044260//cellular macromolecule metabolic process;GO:1901360//organic cyclic compound metabolic process;GO:0008152//metabolic process;GO:0008033//tRNA processing;GO:0046483//heterocycle metabolic process;GO:0006139//nucleobase-containing compound metabolic process;GO:0034470//ncRNA processing;GO:0034641//cellular nitrogen compound metabolic process;GO:000998…
TCONS_00001562	evm.model.group0.1904	Zeatin biosynthesis	IPT3	PREDICTED: adenylate isopentenyltransferase 3, chloroplastic-like [Sesamum indicum]	Metabolism	Metabolism of terpenoids and polyketides;Global and Overview	K10760	-	GO:0001883//purine nucleoside binding;GO:0097159//organic cyclic compound binding;GO:1901265//nucleoside phosphate binding;GO:0001882//nucleoside binding;GO:0043168//anion binding;GO:0005524//ATP binding;GO:0036094//small molecule binding;GO:1901363//heterocyclic compound binding;GO:0032550//purine ribonucleoside binding;GO:0032555//purine ribonucleotide binding;GO:0097367//carbohydrate derivativ…	GO:0034660//ncRNA metabolic process;GO:0044260//cellular macromolecule metabolic process;GO:1901360//organic cyclic compound metabolic process;GO:0008152//metabolic process;GO:0008033//tRNA processing;GO:0046483//heterocycle metabolic process;GO:0006139//nucleobase-containing compound metabolic process;GO:0034470//ncRNA processing;GO:0034641//cellular nitrogen compound metabolic process;GO:000998…
TCONS_00005505	evm.model.group1.1187	Zeatin biosynthesis	IPT9	PREDICTED: tRNA dimethylallyltransferase 9 [Sesamum indicum]	Metabolism	Metabolism of terpenoids and polyketides;Global and Overview	K00791	-	GO:0043168//anion binding;GO:0032555//purine ribonucleotide binding;GO:0003824//catalytic activity;GO:0005488//binding;GO:0016614//oxidoreductase activity, acting on CH-OH group of donors;GO:0032550//purine ribonucleoside binding;GO:0005524//ATP binding;GO:0036094//small molecule binding;GO:0016615//malate dehydrogenase activity;GO:0016491//oxidoreductase activity;GO:0030554//adenyl nucleotide bi…	GO:0034660//ncRNA metabolic process;GO:0006082//organic acid metabolic process;GO:0043170//macromolecule metabolic process;GO:0006399//tRNA metabolic process;GO:0071704//organic substance metabolic process;GO:0006807//nitrogen compound metabolic process;GO:0008152//metabolic process;GO:0044237//cellular metabolic process;GO:0006108//malate metabolic process;GO:0019752//carboxylic acid metabolic p…
TCONS_00009004	evm.model.group10.638	Zeatin biosynthesis	CYP735A1	PREDICTED: cytokinin hydroxylase [Sesamum indicum]	Metabolism	Global and Overview;Metabolism of terpenoids and polyketides	K10717	-	GO:0043167//ion binding;GO:0016705//oxidoreductase activity, acting on paired donors, with incorporation or reduction of molecular oxygen;GO:1901363//heterocyclic compound binding;GO:0043169//cation binding;GO:0005506//iron ion binding;GO:0005488//binding;GO:0046914//transition metal ion binding;GO:0003824//catalytic activity;GO:0009055//electron carrier activity;GO:0020037//heme binding;GO:00971…	GO:0044710//single-organism metabolic process;GO:0055114//oxidation-reduction process;GO:0008152//metabolic process;GO:0044699//single-organism process
TCONS_00018059	evm.model.group15.338	Zeatin biosynthesis	UGT92A1	PREDICTED: UDP-glycosyltransferase 92A1-like [Sesamum indicum]	Metabolism	Metabolism of terpenoids and polyketides;Global and Overview;Biosynthesis of other secondary metabolites	K13496	-	GO:0016740//transferase activity;GO:0016758//transferase activity, transferring hexosyl groups;GO:0016757//transferase activity, transferring glycosyl groups;GO:0003824//catalytic activity	GO:0008152//metabolic process
TCONS_00023490	evm.model.group19.384	Zeatin biosynthesis	CYP714A1	PREDICTED: cytochrome P450 714A1-like [Sesamum indicum]	Metabolism	Global and Overview;Metabolism of terpenoids and polyketides	K10717	-	GO:0016705//oxidoreductase activity, acting on paired donors, with incorporation or reduction of molecular oxygen;GO:0043169//cation binding;GO:0009055//electron carrier activity;GO:0005506//iron ion binding;GO:1901363//heterocyclic compound binding;GO:0046872//metal ion binding;GO:0046914//transition metal ion binding;GO:0005488//binding;GO:0020037//heme binding;GO:0016491//oxidoreductase activi…	GO:0008152//metabolic process;GO:0044710//single-organism metabolic process;GO:0044699//single-organism process;GO:0055114//oxidation-reduction process
TCONS_00024352	evm.model.group2.1014	Zeatin biosynthesis	CKX1	PREDICTED: cytokinin dehydrogenase 1 [Sesamum indicum]	Metabolism	Metabolism of terpenoids and polyketides	K00279	-	GO:0000166//nucleotide binding;GO:0008762//UDP-N-acetylmuramate dehydrogenase activity;GO:0043168//anion binding;GO:0016614//oxidoreductase activity, acting on CH-OH group of donors;GO:0043167//ion binding;GO:0050660//flavin adenine dinucleotide binding;GO:0003824//catalytic activity;GO:0050662//coenzyme binding;GO:1901265//nucleoside phosphate binding;GO:0016645//oxidoreductase activity, acting …	GO:0044710//single-organism metabolic process;GO:0006725//cellular aromatic compound metabolic process;GO:0008152//metabolic process;GO:0006807//nitrogen compound metabolic process;GO:0044237//cellular metabolic process;GO:0009690//cytokinin metabolic process;GO:0044699//single-organism process;GO:0046483//heterocycle metabolic process;GO:0065008//regulation of biological quality;GO:0065007//biol…
TCONS_00024353	evm.model.group2.1014	Zeatin biosynthesis	CKX1	PREDICTED: cytokinin dehydrogenase 1 [Sesamum indicum]	Metabolism	Metabolism of terpenoids and polyketides	K00279	-	GO:0000166//nucleotide binding;GO:0008762//UDP-N-acetylmuramate dehydrogenase activity;GO:0043168//anion binding;GO:0016614//oxidoreductase activity, acting on CH-OH group of donors;GO:0043167//ion binding;GO:0050660//flavin adenine dinucleotide binding;GO:0003824//catalytic activity;GO:0050662//coenzyme binding;GO:1901265//nucleoside phosphate binding;GO:0016645//oxidoreductase activity, acting …	GO:0044710//single-organism metabolic process;GO:0006725//cellular aromatic compound metabolic process;GO:0008152//metabolic process;GO:0006807//nitrogen compound metabolic process;GO:0044237//cellular metabolic process;GO:0009690//cytokinin metabolic process;GO:0044699//single-organism process;GO:0046483//heterocycle metabolic process;GO:0065008//regulation of biological quality;GO:0065007//biol…
TCONS_00024354	evm.model.group2.1014	Zeatin biosynthesis	CKX1	PREDICTED: cytokinin dehydrogenase 1 [Sesamum indicum]	Metabolism	Metabolism of terpenoids and polyketides	K00279	-	GO:0000166//nucleotide binding;GO:0008762//UDP-N-acetylmuramate dehydrogenase activity;GO:0043168//anion binding;GO:0016614//oxidoreductase activity, acting on CH-OH group of donors;GO:0043167//ion binding;GO:0050660//flavin adenine dinucleotide binding;GO:0003824//catalytic activity;GO:0050662//coenzyme binding;GO:1901265//nucleoside phosphate binding;GO:0016645//oxidoreductase activity, acting …	GO:0044710//single-organism metabolic process;GO:0006725//cellular aromatic compound metabolic process;GO:0008152//metabolic process;GO:0006807//nitrogen compound metabolic process;GO:0044237//cellular metabolic process;GO:0009690//cytokinin metabolic process;GO:0044699//single-organism process;GO:0046483//heterocycle metabolic process;GO:0065008//regulation of biological quality;GO:0065007//biol…
TCONS_00024364	evm.model.group2.1030	Zeatin biosynthesis	ZOG1	hypothetical protein MIMGU_mgv1a024073mg [Erythranthe guttata]	Metabolism	Metabolism of terpenoids and polyketides	K13495	-	GO:0016740//transferase activity;GO:0016758//transferase activity, transferring hexosyl groups;GO:0016757//transferase activity, transferring glycosyl groups;GO:0003824//catalytic activity	GO:0008152//metabolic process
TCONS_00024365	evm.model.group2.1030	Zeatin biosynthesis	ZOG1	hypothetical protein MIMGU_mgv1a024073mg [Erythranthe guttata]	Metabolism	Metabolism of terpenoids and polyketides	K13495	-	GO:0016740//transferase activity;GO:0016758//transferase activity, transferring hexosyl groups;GO:0016757//transferase activity, transferring glycosyl groups;GO:0003824//catalytic activity	GO:0008152//metabolic process
TCONS_00028051	evm.model.group3.1259	Zeatin biosynthesis	UGT90A1	PREDICTED: UDP-glycosyltransferase 90A1-like [Sesamum indicum]	Metabolism	Global and Overview;Biosynthesis of other secondary metabolites;Metabolism of terpenoids and polyketides	K13496	-	GO:0016758//transferase activity, transferring hexosyl groups;GO:0003824//catalytic activity;GO:0016740//transferase activity;GO:0016757//transferase activity, transferring glycosyl groups	GO:0008152//metabolic process
TCONS_00033668	evm.model.group5.18	Zeatin biosynthesis	UGT90A1	PREDICTED: UDP-glycosyltransferase 90A1-like [Solanum tuberosum]	Metabolism	Metabolism of terpenoids and polyketides;Biosynthesis of other secondary metabolites;Global and Overview	K13496	-	GO:0016757//transferase activity, transferring glycosyl groups;GO:0003824//catalytic activity;GO:0016758//transferase activity, transferring hexosyl groups;GO:0016740//transferase activity	GO:0008152//metabolic process
TCONS_00037141	evm.model.group6.583	Zeatin biosynthesis	UGT90A1	PREDICTED: UDP-glycosyltransferase 90A1-like [Sesamum indicum]	Metabolism	Biosynthesis of other secondary metabolites;Global and Overview;Metabolism of terpenoids and polyketides	K13496	-	GO:0016740//transferase activity;GO:0016758//transferase activity, transferring hexosyl groups;GO:0003824//catalytic activity;GO:0016757//transferase activity, transferring glycosyl groups	GO:0008152//metabolic process

## Sheet: Trans
	Table S5 The annotation of genes regulated by potential lncRNAs via trans regulation
lncRNA_ID	GeneID	Pathway	Symbol	Description	KEGG_A_class	KEGG_B_class	K_ID	GO Component	GO Function	GO Process
TCONS_00046251	evm.model.group4.1468	Zeatin biosynthesis	TOGT1	PREDICTED: scopoletin glucosyltransferase-like [Sesamum indicum]	Metabolism	Biosynthesis of other secondary metabolites;Global and Overview;Metabolism of terpenoids and polyketides	K13496	-	GO:0016740//transferase activity;GO:0016757//transferase activity, transferring glycosyl groups;GO:0016758//transferase activity, transferring hexosyl groups;GO:0003824//catalytic activity	GO:0008152//metabolic process
TCONS_00048017	evm.model.group4.1468	Zeatin biosynthesis	TOGT1	PREDICTED: scopoletin glucosyltransferase-like [Sesamum indicum]	Metabolism	Biosynthesis of other secondary metabolites;Global and Overview;Metabolism of terpenoids and polyketides	K13496	-	GO:0016740//transferase activity;GO:0016757//transferase activity, transferring glycosyl groups;GO:0016758//transferase activity, transferring hexosyl groups;GO:0003824//catalytic activity	GO:0008152//metabolic process
TCONS_00013044	evm.model.group4.1468	Zeatin biosynthesis	TOGT1	PREDICTED: scopoletin glucosyltransferase-like [Sesamum indicum]	Metabolism	Biosynthesis of other secondary metabolites;Global and Overview;Metabolism of terpenoids and polyketides	K13496	-	GO:0016740//transferase activity;GO:0016757//transferase activity, transferring glycosyl groups;GO:0016758//transferase activity, transferring hexosyl groups;GO:0003824//catalytic activity	GO:0008152//metabolic process
TCONS_00003191	evm.model.group4.916	Carotenoid biosynthesis	CCD7	PREDICTED: carotenoid cleavage dioxygenase 7, chloroplastic [Sesamum indicum]	Metabolism	Metabolism of terpenoids and polyketides	K17912	-	-	-
TCONS_00036180	evm.model.group4.1468	Zeatin biosynthesis	TOGT1	PREDICTED: scopoletin glucosyltransferase-like [Sesamum indicum]	Metabolism	Biosynthesis of other secondary metabolites;Global and Overview;Metabolism of terpenoids and polyketides	K13496	-	GO:0016740//transferase activity;GO:0016757//transferase activity, transferring glycosyl groups;GO:0016758//transferase activity, transferring hexosyl groups;GO:0003824//catalytic activity	GO:0008152//metabolic process
TCONS_00033284	evm.model.group4.1468	Zeatin biosynthesis	TOGT1	PREDICTED: scopoletin glucosyltransferase-like [Sesamum indicum]	Metabolism	Biosynthesis of other secondary metabolites;Global and Overview;Metabolism of terpenoids and polyketides	K13496	-	GO:0016740//transferase activity;GO:0016757//transferase activity, transferring glycosyl groups;GO:0016758//transferase activity, transferring hexosyl groups;GO:0003824//catalytic activity	GO:0008152//metabolic process
TCONS_00033544	evm.model.group4.1468	Zeatin biosynthesis	TOGT1	PREDICTED: scopoletin glucosyltransferase-like [Sesamum indicum]	Metabolism	Biosynthesis of other secondary metabolites;Global and Overview;Metabolism of terpenoids and polyketides	K13496	-	GO:0016740//transferase activity;GO:0016757//transferase activity, transferring glycosyl groups;GO:0016758//transferase activity, transferring hexosyl groups;GO:0003824//catalytic activity	GO:0008152//metabolic process
TCONS_00045188	evm.model.group4.1468	Zeatin biosynthesis	TOGT1	PREDICTED: scopoletin glucosyltransferase-like [Sesamum indicum]	Metabolism	Biosynthesis of other secondary metabolites;Global and Overview;Metabolism of terpenoids and polyketides	K13496	-	GO:0016740//transferase activity;GO:0016757//transferase activity, transferring glycosyl groups;GO:0016758//transferase activity, transferring hexosyl groups;GO:0003824//catalytic activity	GO:0008152//metabolic process
TCONS_00035097	evm.model.group4.1468	Zeatin biosynthesis	TOGT1	PREDICTED: scopoletin glucosyltransferase-like [Sesamum indicum]	Metabolism	Biosynthesis of other secondary metabolites;Global and Overview;Metabolism of terpenoids and polyketides	K13496	-	GO:0016740//transferase activity;GO:0016757//transferase activity, transferring glycosyl groups;GO:0016758//transferase activity, transferring hexosyl groups;GO:0003824//catalytic activity	GO:0008152//metabolic process
TCONS_00038461	evm.model.group4.1468	Zeatin biosynthesis	TOGT1	PREDICTED: scopoletin glucosyltransferase-like [Sesamum indicum]	Metabolism	Biosynthesis of other secondary metabolites;Global and Overview;Metabolism of terpenoids and polyketides	K13496	-	GO:0016740//transferase activity;GO:0016757//transferase activity, transferring glycosyl groups;GO:0016758//transferase activity, transferring hexosyl groups;GO:0003824//catalytic activity	GO:0008152//metabolic process
TCONS_00037109	evm.model.group4.1468	Zeatin biosynthesis	TOGT1	PREDICTED: scopoletin glucosyltransferase-like [Sesamum indicum]	Metabolism	Biosynthesis of other secondary metabolites;Global and Overview;Metabolism of terpenoids and polyketides	K13496	-	GO:0016740//transferase activity;GO:0016757//transferase activity, transferring glycosyl groups;GO:0016758//transferase activity, transferring hexosyl groups;GO:0003824//catalytic activity	GO:0008152//metabolic process
TCONS_00030678	evm.model.group4.1468	Zeatin biosynthesis	TOGT1	PREDICTED: scopoletin glucosyltransferase-like [Sesamum indicum]	Metabolism	Biosynthesis of other secondary metabolites;Global and Overview;Metabolism of terpenoids and polyketides	K13496	-	GO:0016740//transferase activity;GO:0016757//transferase activity, transferring glycosyl groups;GO:0016758//transferase activity, transferring hexosyl groups;GO:0003824//catalytic activity	GO:0008152//metabolic process
TCONS_00013487	evm.model.group4.1468	Zeatin biosynthesis	TOGT1	PREDICTED: scopoletin glucosyltransferase-like [Sesamum indicum]	Metabolism	Biosynthesis of other secondary metabolites;Global and Overview;Metabolism of terpenoids and polyketides	K13496	-	GO:0016740//transferase activity;GO:0016757//transferase activity, transferring glycosyl groups;GO:0016758//transferase activity, transferring hexosyl groups;GO:0003824//catalytic activity	GO:0008152//metabolic process
TCONS_00040260	evm.model.group4.1468	Zeatin biosynthesis	TOGT1	PREDICTED: scopoletin glucosyltransferase-like [Sesamum indicum]	Metabolism	Biosynthesis of other secondary metabolites;Global and Overview;Metabolism of terpenoids and polyketides	K13496	-	GO:0016740//transferase activity;GO:0016757//transferase activity, transferring glycosyl groups;GO:0016758//transferase activity, transferring hexosyl groups;GO:0003824//catalytic activity	GO:0008152//metabolic process
TCONS_00012987	evm.model.group4.1468	Zeatin biosynthesis	TOGT1	PREDICTED: scopoletin glucosyltransferase-like [Sesamum indicum]	Metabolism	Biosynthesis of other secondary metabolites;Global and Overview;Metabolism of terpenoids and polyketides	K13496	-	GO:0016740//transferase activity;GO:0016757//transferase activity, transferring glycosyl groups;GO:0016758//transferase activity, transferring hexosyl groups;GO:0003824//catalytic activity	GO:0008152//metabolic process
TCONS_00006311	evm.model.group10.103	Phenylalanine metabolism	-	PREDICTED: bifunctional aspartate aminotransferase and glutamate/aspartate-prephenate aminotransferase [Sesamum indicum]	Metabolism	Amino acid metabolism;Biosynthesis of other secondary metabolites;Global and Overview	K15849	-	GO:0005488//binding;GO:0048037//cofactor binding;GO:0043168//anion binding;GO:0097159//organic cyclic compound binding;GO:0043167//ion binding;GO:1901363//heterocyclic compound binding;GO:0030170//pyridoxal phosphate binding	GO:0008152//metabolic process;GO:0009058//biosynthetic process
TCONS_00017312	evm.model.group4.1468	Zeatin biosynthesis	TOGT1	PREDICTED: scopoletin glucosyltransferase-like [Sesamum indicum]	Metabolism	Biosynthesis of other secondary metabolites;Global and Overview;Metabolism of terpenoids and polyketides	K13496	-	GO:0016740//transferase activity;GO:0016757//transferase activity, transferring glycosyl groups;GO:0016758//transferase activity, transferring hexosyl groups;GO:0003824//catalytic activity	GO:0008152//metabolic process
TCONS_00000544	evm.model.group11.1086	Diterpenoid biosynthesis	CPS2	copalyl diphosphate synthase [Salvia miltiorrhiza]	Metabolism	Global and Overview;Metabolism of terpenoids and polyketides	K04120	-	-	-
TCONS_00027053	evm.model.group4.1468	Zeatin biosynthesis	TOGT1	PREDICTED: scopoletin glucosyltransferase-like [Sesamum indicum]	Metabolism	Biosynthesis of other secondary metabolites;Global and Overview;Metabolism of terpenoids and polyketides	K13496	-	GO:0016740//transferase activity;GO:0016757//transferase activity, transferring glycosyl groups;GO:0016758//transferase activity, transferring hexosyl groups;GO:0003824//catalytic activity	GO:0008152//metabolic process
TCONS_00035783	evm.model.group4.1468	Zeatin biosynthesis	TOGT1	PREDICTED: scopoletin glucosyltransferase-like [Sesamum indicum]	Metabolism	Biosynthesis of other secondary metabolites;Global and Overview;Metabolism of terpenoids and polyketides	K13496	-	GO:0016740//transferase activity;GO:0016757//transferase activity, transferring glycosyl groups;GO:0016758//transferase activity, transferring hexosyl groups;GO:0003824//catalytic activity	GO:0008152//metabolic process
TCONS_00002346	evm.model.group4.1468	Zeatin biosynthesis	TOGT1	PREDICTED: scopoletin glucosyltransferase-like [Sesamum indicum]	Metabolism	Biosynthesis of other secondary metabolites;Global and Overview;Metabolism of terpenoids and polyketides	K13496	-	GO:0016740//transferase activity;GO:0016757//transferase activity, transferring glycosyl groups;GO:0016758//transferase activity, transferring hexosyl groups;GO:0003824//catalytic activity	GO:0008152//metabolic process
TCONS_00039542	evm.model.group4.1468	Zeatin biosynthesis	TOGT1	PREDICTED: scopoletin glucosyltransferase-like [Sesamum indicum]	Metabolism	Biosynthesis of other secondary metabolites;Global and Overview;Metabolism of terpenoids and polyketides	K13496	-	GO:0016740//transferase activity;GO:0016757//transferase activity, transferring glycosyl groups;GO:0016758//transferase activity, transferring hexosyl groups;GO:0003824//catalytic activity	GO:0008152//metabolic process
TCONS_00033595	evm.model.group10.103	Phenylalanine metabolism	-	PREDICTED: bifunctional aspartate aminotransferase and glutamate/aspartate-prephenate aminotransferase [Sesamum indicum]	Metabolism	Amino acid metabolism;Biosynthesis of other secondary metabolites;Global and Overview	K15849	-	GO:0005488//binding;GO:0048037//cofactor binding;GO:0043168//anion binding;GO:0097159//organic cyclic compound binding;GO:0043167//ion binding;GO:1901363//heterocyclic compound binding;GO:0030170//pyridoxal phosphate binding	GO:0008152//metabolic process;GO:0009058//biosynthetic process
TCONS_00050760	evm.model.group4.1468	Zeatin biosynthesis	TOGT1	PREDICTED: scopoletin glucosyltransferase-like [Sesamum indicum]	Metabolism	Biosynthesis of other secondary metabolites;Global and Overview;Metabolism of terpenoids and polyketides	K13496	-	GO:0016740//transferase activity;GO:0016757//transferase activity, transferring glycosyl groups;GO:0016758//transferase activity, transferring hexosyl groups;GO:0003824//catalytic activity	GO:0008152//metabolic process
TCONS_00012214	evm.model.group2.947	Plant hormone signal transduction	TGA21	PREDICTED: transcription factor HBP-1b(c38)-like [Sesamum indicum]	Environmental Information Processing	Signal transduction	K14431	-	-	-
TCONS_00008934	evm.model.group16.694	alpha-Linolenic acid metabolism	OPR11	PREDICTED: putative 12-oxophytodienoate reductase 11 [Sesamum indicum]	Metabolism	Global and Overview;Lipid metabolism	K05894	-	GO:0010181//FMN binding;GO:0043168//anion binding;GO:0005488//binding;GO:0048037//cofactor binding;GO:0032553//ribonucleotide binding;GO:1901265//nucleoside phosphate binding;GO:1901363//heterocyclic compound binding;GO:0043167//ion binding;GO:0000166//nucleotide binding;GO:0003824//catalytic activity;GO:0097159//organic cyclic compound binding;GO:0050662//coenzyme binding;GO:0016491//oxidoreduct…	GO:0044710//single-organism metabolic process;GO:0055114//oxidation-reduction process;GO:0044699//single-organism process;GO:0008152//metabolic process
TCONS_00000171	evm.model.group4.1468	Zeatin biosynthesis	TOGT1	PREDICTED: scopoletin glucosyltransferase-like [Sesamum indicum]	Metabolism	Biosynthesis of other secondary metabolites;Global and Overview;Metabolism of terpenoids and polyketides	K13496	-	GO:0016740//transferase activity;GO:0016757//transferase activity, transferring glycosyl groups;GO:0016758//transferase activity, transferring hexosyl groups;GO:0003824//catalytic activity	GO:0008152//metabolic process
TCONS_00048328	evm.model.group4.1468	Zeatin biosynthesis	TOGT1	PREDICTED: scopoletin glucosyltransferase-like [Sesamum indicum]	Metabolism	Biosynthesis of other secondary metabolites;Global and Overview;Metabolism of terpenoids and polyketides	K13496	-	GO:0016740//transferase activity;GO:0016757//transferase activity, transferring glycosyl groups;GO:0016758//transferase activity, transferring hexosyl groups;GO:0003824//catalytic activity	GO:0008152//metabolic process
TCONS_00026870	evm.model.group4.1468	Zeatin biosynthesis	TOGT1	PREDICTED: scopoletin glucosyltransferase-like [Sesamum indicum]	Metabolism	Biosynthesis of other secondary metabolites;Global and Overview;Metabolism of terpenoids and polyketides	K13496	-	GO:0016740//transferase activity;GO:0016757//transferase activity, transferring glycosyl groups;GO:0016758//transferase activity, transferring hexosyl groups;GO:0003824//catalytic activity	GO:0008152//metabolic process
TCONS_00020527	evm.model.group0.1831	alpha-Linolenic acid metabolism	-	PREDICTED: glyoxysomal fatty acid beta-oxidation multifunctional protein MFP-a-like isoform X2 [Sesamum indicum]	Metabolism	Global and Overview;Lipid metabolism	K10527	-	GO:0003824//catalytic activity;GO:0016614//oxidoreductase activity, acting on CH-OH group of donors;GO:0016616//oxidoreductase activity, acting on the CH-OH group of donors, NAD or NADP as acceptor;GO:0016491//oxidoreductase activity;GO:0003857//3-hydroxyacyl-CoA dehydrogenase activity	GO:0044763//single-organism cellular process;GO:0009987//cellular process;GO:0044255//cellular lipid metabolic process;GO:0044281//small molecule metabolic process;GO:0055114//oxidation-reduction process;GO:0071704//organic substance metabolic process;GO:0006629//lipid metabolic process;GO:0044238//primary metabolic process;GO:0006631//fatty acid metabolic process;GO:0044237//cellular metabolic p…
TCONS_00002369	evm.model.group4.1468	Zeatin biosynthesis	TOGT1	PREDICTED: scopoletin glucosyltransferase-like [Sesamum indicum]	Metabolism	Biosynthesis of other secondary metabolites;Global and Overview;Metabolism of terpenoids and polyketides	K13496	-	GO:0016740//transferase activity;GO:0016757//transferase activity, transferring glycosyl groups;GO:0016758//transferase activity, transferring hexosyl groups;GO:0003824//catalytic activity	GO:0008152//metabolic process
TCONS_00025077	evm.model.group11.1086	Diterpenoid biosynthesis	CPS2	copalyl diphosphate synthase [Salvia miltiorrhiza]	Metabolism	Global and Overview;Metabolism of terpenoids and polyketides	K04120	-	-	-
TCONS_00010934	evm.model.group4.1468	Zeatin biosynthesis	TOGT1	PREDICTED: scopoletin glucosyltransferase-like [Sesamum indicum]	Metabolism	Biosynthesis of other secondary metabolites;Global and Overview;Metabolism of terpenoids and polyketides	K13496	-	GO:0016740//transferase activity;GO:0016757//transferase activity, transferring glycosyl groups;GO:0016758//transferase activity, transferring hexosyl groups;GO:0003824//catalytic activity	GO:0008152//metabolic process
TCONS_00018781	evm.model.group4.1468	Zeatin biosynthesis	TOGT1	PREDICTED: scopoletin glucosyltransferase-like [Sesamum indicum]	Metabolism	Biosynthesis of other secondary metabolites;Global and Overview;Metabolism of terpenoids and polyketides	K13496	-	GO:0016740//transferase activity;GO:0016757//transferase activity, transferring glycosyl groups;GO:0016758//transferase activity, transferring hexosyl groups;GO:0003824//catalytic activity	GO:0008152//metabolic process
TCONS_00054378	evm.model.group4.1468	Zeatin biosynthesis	TOGT1	PREDICTED: scopoletin glucosyltransferase-like [Sesamum indicum]	Metabolism	Biosynthesis of other secondary metabolites;Global and Overview;Metabolism of terpenoids and polyketides	K13496	-	GO:0016740//transferase activity;GO:0016757//transferase activity, transferring glycosyl groups;GO:0016758//transferase activity, transferring hexosyl groups;GO:0003824//catalytic activity	GO:0008152//metabolic process
TCONS_00022842	evm.model.group14.127	Plant hormone signal transduction	-	PREDICTED: major allergen Pru av 1-like [Sesamum indicum]	Environmental Information Processing	Signal transduction	K14496	-	-	GO:0006950//response to stress;GO:0009607//response to biotic stimulus;GO:0006952//defense response;GO:0050896//response to stimulus
TCONS_00024840	evm.model.group4.1468	Zeatin biosynthesis	TOGT1	PREDICTED: scopoletin glucosyltransferase-like [Sesamum indicum]	Metabolism	Biosynthesis of other secondary metabolites;Global and Overview;Metabolism of terpenoids and polyketides	K13496	-	GO:0016740//transferase activity;GO:0016757//transferase activity, transferring glycosyl groups;GO:0016758//transferase activity, transferring hexosyl groups;GO:0003824//catalytic activity	GO:0008152//metabolic process
TCONS_00031818	evm.model.group7.3501.2	Plant hormone signal transduction	ARF18	PREDICTED: auxin response factor 18-like [Sesamum indicum]	Environmental Information Processing	Signal transduction	K14486	GO:0043227//membrane-bounded organelle;GO:0005634//nucleus;GO:0005622//intracellular;GO:0043226//organelle;GO:0043229//intracellular organelle;GO:0044464//cell part;GO:0043231//intracellular membrane-bounded organelle;GO:0005623//cell;GO:0044424//intracellular part	GO:0097159//organic cyclic compound binding;GO:0003676//nucleic acid binding;GO:0005488//binding;GO:1901363//heterocyclic compound binding;GO:0003677//DNA binding;GO:0046983//protein dimerization activity;GO:0005515//protein binding	GO:0060255//regulation of macromolecule metabolic process;GO:0006355//regulation of transcription, DNA-templated;GO:0010556//regulation of macromolecule biosynthetic process;GO:0009719//response to endogenous stimulus;GO:0050896//response to stimulus;GO:0051252//regulation of RNA metabolic process;GO:1903506//regulation of nucleic acid-templated transcription;GO:0065007//biological regulation;GO:…
TCONS_00042141	evm.model.group4.1468	Zeatin biosynthesis	TOGT1	PREDICTED: scopoletin glucosyltransferase-like [Sesamum indicum]	Metabolism	Biosynthesis of other secondary metabolites;Global and Overview;Metabolism of terpenoids and polyketides	K13496	-	GO:0016740//transferase activity;GO:0016757//transferase activity, transferring glycosyl groups;GO:0016758//transferase activity, transferring hexosyl groups;GO:0003824//catalytic activity	GO:0008152//metabolic process
TCONS_00048628	evm.model.group4.1468	Zeatin biosynthesis	TOGT1	PREDICTED: scopoletin glucosyltransferase-like [Sesamum indicum]	Metabolism	Biosynthesis of other secondary metabolites;Global and Overview;Metabolism of terpenoids and polyketides	K13496	-	GO:0016740//transferase activity;GO:0016757//transferase activity, transferring glycosyl groups;GO:0016758//transferase activity, transferring hexosyl groups;GO:0003824//catalytic activity	GO:0008152//metabolic process
TCONS_00050136	evm.model.group16.694	alpha-Linolenic acid metabolism	OPR11	PREDICTED: putative 12-oxophytodienoate reductase 11 [Sesamum indicum]	Metabolism	Global and Overview;Lipid metabolism	K05894	-	GO:0010181//FMN binding;GO:0043168//anion binding;GO:0005488//binding;GO:0048037//cofactor binding;GO:0032553//ribonucleotide binding;GO:1901265//nucleoside phosphate binding;GO:1901363//heterocyclic compound binding;GO:0043167//ion binding;GO:0000166//nucleotide binding;GO:0003824//catalytic activity;GO:0097159//organic cyclic compound binding;GO:0050662//coenzyme binding;GO:0016491//oxidoreduct…	GO:0044710//single-organism metabolic process;GO:0055114//oxidation-reduction process;GO:0044699//single-organism process;GO:0008152//metabolic process
TCONS_00044482	evm.model.group2.947	Plant hormone signal transduction	TGA21	PREDICTED: transcription factor HBP-1b(c38)-like [Sesamum indicum]	Environmental Information Processing	Signal transduction	K14431	-	-	-
TCONS_00019872	evm.model.group4.1468	Zeatin biosynthesis	TOGT1	PREDICTED: scopoletin glucosyltransferase-like [Sesamum indicum]	Metabolism	Biosynthesis of other secondary metabolites;Global and Overview;Metabolism of terpenoids and polyketides	K13496	-	GO:0016740//transferase activity;GO:0016757//transferase activity, transferring glycosyl groups;GO:0016758//transferase activity, transferring hexosyl groups;GO:0003824//catalytic activity	GO:0008152//metabolic process
TCONS_00041065	evm.model.group4.1468	Zeatin biosynthesis	TOGT1	PREDICTED: scopoletin glucosyltransferase-like [Sesamum indicum]	Metabolism	Biosynthesis of other secondary metabolites;Global and Overview;Metabolism of terpenoids and polyketides	K13496	-	GO:0016740//transferase activity;GO:0016757//transferase activity, transferring glycosyl groups;GO:0016758//transferase activity, transferring hexosyl groups;GO:0003824//catalytic activity	GO:0008152//metabolic process
TCONS_00009824	evm.model.scaffold180.43	Carotenoid biosynthesis	PP2B10	unnamed protein product [Coffea canephora]	Metabolism	Global and Overview;Metabolism of terpenoids and polyketides	K15747	-	-	-
TCONS_00049717	evm.model.group10.103	Phenylalanine metabolism	-	PREDICTED: bifunctional aspartate aminotransferase and glutamate/aspartate-prephenate aminotransferase [Sesamum indicum]	Metabolism	Amino acid metabolism;Biosynthesis of other secondary metabolites;Global and Overview	K15849	-	GO:0005488//binding;GO:0048037//cofactor binding;GO:0043168//anion binding;GO:0097159//organic cyclic compound binding;GO:0043167//ion binding;GO:1901363//heterocyclic compound binding;GO:0030170//pyridoxal phosphate binding	GO:0008152//metabolic process;GO:0009058//biosynthetic process
TCONS_00007070	evm.model.group4.1468	Zeatin biosynthesis	TOGT1	PREDICTED: scopoletin glucosyltransferase-like [Sesamum indicum]	Metabolism	Biosynthesis of other secondary metabolites;Global and Overview;Metabolism of terpenoids and polyketides	K13496	-	GO:0016740//transferase activity;GO:0016757//transferase activity, transferring glycosyl groups;GO:0016758//transferase activity, transferring hexosyl groups;GO:0003824//catalytic activity	GO:0008152//metabolic process
TCONS_00008790	evm.model.group4.1468	Zeatin biosynthesis	TOGT1	PREDICTED: scopoletin glucosyltransferase-like [Sesamum indicum]	Metabolism	Biosynthesis of other secondary metabolites;Global and Overview;Metabolism of terpenoids and polyketides	K13496	-	GO:0016740//transferase activity;GO:0016757//transferase activity, transferring glycosyl groups;GO:0016758//transferase activity, transferring hexosyl groups;GO:0003824//catalytic activity	GO:0008152//metabolic process
TCONS_00040949	evm.model.group4.1468	Zeatin biosynthesis	TOGT1	PREDICTED: scopoletin glucosyltransferase-like [Sesamum indicum]	Metabolism	Biosynthesis of other secondary metabolites;Global and Overview;Metabolism of terpenoids and polyketides	K13496	-	GO:0016740//transferase activity;GO:0016757//transferase activity, transferring glycosyl groups;GO:0016758//transferase activity, transferring hexosyl groups;GO:0003824//catalytic activity	GO:0008152//metabolic process
TCONS_00023344	evm.model.group10.103	Phenylalanine metabolism	-	PREDICTED: bifunctional aspartate aminotransferase and glutamate/aspartate-prephenate aminotransferase [Sesamum indicum]	Metabolism	Amino acid metabolism;Biosynthesis of other secondary metabolites;Global and Overview	K15849	-	GO:0005488//binding;GO:0048037//cofactor binding;GO:0043168//anion binding;GO:0097159//organic cyclic compound binding;GO:0043167//ion binding;GO:1901363//heterocyclic compound binding;GO:0030170//pyridoxal phosphate binding	GO:0008152//metabolic process;GO:0009058//biosynthetic process
TCONS_00049822	evm.model.group4.1468	Zeatin biosynthesis	TOGT1	PREDICTED: scopoletin glucosyltransferase-like [Sesamum indicum]	Metabolism	Biosynthesis of other secondary metabolites;Global and Overview;Metabolism of terpenoids and polyketides	K13496	-	GO:0016740//transferase activity;GO:0016757//transferase activity, transferring glycosyl groups;GO:0016758//transferase activity, transferring hexosyl groups;GO:0003824//catalytic activity	GO:0008152//metabolic process
TCONS_00046320	evm.model.group4.1468	Zeatin biosynthesis	TOGT1	PREDICTED: scopoletin glucosyltransferase-like [Sesamum indicum]	Metabolism	Biosynthesis of other secondary metabolites;Global and Overview;Metabolism of terpenoids and polyketides	K13496	-	GO:0016740//transferase activity;GO:0016757//transferase activity, transferring glycosyl groups;GO:0016758//transferase activity, transferring hexosyl groups;GO:0003824//catalytic activity	GO:0008152//metabolic process
TCONS_00020135	evm.model.group4.1468	Zeatin biosynthesis	TOGT1	PREDICTED: scopoletin glucosyltransferase-like [Sesamum indicum]	Metabolism	Biosynthesis of other secondary metabolites;Global and Overview;Metabolism of terpenoids and polyketides	K13496	-	GO:0016740//transferase activity;GO:0016757//transferase activity, transferring glycosyl groups;GO:0016758//transferase activity, transferring hexosyl groups;GO:0003824//catalytic activity	GO:0008152//metabolic process
TCONS_00055479	evm.model.group4.1468	Zeatin biosynthesis	TOGT1	PREDICTED: scopoletin glucosyltransferase-like [Sesamum indicum]	Metabolism	Biosynthesis of other secondary metabolites;Global and Overview;Metabolism of terpenoids and polyketides	K13496	-	GO:0016740//transferase activity;GO:0016757//transferase activity, transferring glycosyl groups;GO:0016758//transferase activity, transferring hexosyl groups;GO:0003824//catalytic activity	GO:0008152//metabolic process
TCONS_00055886	evm.model.group4.1468	Zeatin biosynthesis	TOGT1	PREDICTED: scopoletin glucosyltransferase-like [Sesamum indicum]	Metabolism	Biosynthesis of other secondary metabolites;Global and Overview;Metabolism of terpenoids and polyketides	K13496	-	GO:0016740//transferase activity;GO:0016757//transferase activity, transferring glycosyl groups;GO:0016758//transferase activity, transferring hexosyl groups;GO:0003824//catalytic activity	GO:0008152//metabolic process
TCONS_00033395	evm.model.group16.694	alpha-Linolenic acid metabolism	OPR11	PREDICTED: putative 12-oxophytodienoate reductase 11 [Sesamum indicum]	Metabolism	Global and Overview;Lipid metabolism	K05894	-	GO:0010181//FMN binding;GO:0043168//anion binding;GO:0005488//binding;GO:0048037//cofactor binding;GO:0032553//ribonucleotide binding;GO:1901265//nucleoside phosphate binding;GO:1901363//heterocyclic compound binding;GO:0043167//ion binding;GO:0000166//nucleotide binding;GO:0003824//catalytic activity;GO:0097159//organic cyclic compound binding;GO:0050662//coenzyme binding;GO:0016491//oxidoreduct…	GO:0044710//single-organism metabolic process;GO:0055114//oxidation-reduction process;GO:0044699//single-organism process;GO:0008152//metabolic process
TCONS_00009744	evm.model.group4.1468	Zeatin biosynthesis	TOGT1	PREDICTED: scopoletin glucosyltransferase-like [Sesamum indicum]	Metabolism	Biosynthesis of other secondary metabolites;Global and Overview;Metabolism of terpenoids and polyketides	K13496	-	GO:0016740//transferase activity;GO:0016757//transferase activity, transferring glycosyl groups;GO:0016758//transferase activity, transferring hexosyl groups;GO:0003824//catalytic activity	GO:0008152//metabolic process
TCONS_00035623	evm.model.group4.1468	Zeatin biosynthesis	TOGT1	PREDICTED: scopoletin glucosyltransferase-like [Sesamum indicum]	Metabolism	Biosynthesis of other secondary metabolites;Global and Overview;Metabolism of terpenoids and polyketides	K13496	-	GO:0016740//transferase activity;GO:0016757//transferase activity, transferring glycosyl groups;GO:0016758//transferase activity, transferring hexosyl groups;GO:0003824//catalytic activity	GO:0008152//metabolic process
TCONS_00050519	evm.model.group17.106	Tryptophan metabolism	UGT74B1	PREDICTED: UDP-glycosyltransferase 74B1 [Sesamum indicum]	Metabolism	Biosynthesis of other secondary metabolites;Amino acid metabolism;Global and Overview	K11820	-	GO:0016740//transferase activity;GO:0016758//transferase activity, transferring hexosyl groups;GO:0003824//catalytic activity;GO:0016757//transferase activity, transferring glycosyl groups	GO:0008152//metabolic process
TCONS_00023117	evm.model.group4.1468	Zeatin biosynthesis	TOGT1	PREDICTED: scopoletin glucosyltransferase-like [Sesamum indicum]	Metabolism	Biosynthesis of other secondary metabolites;Global and Overview;Metabolism of terpenoids and polyketides	K13496	-	GO:0016740//transferase activity;GO:0016757//transferase activity, transferring glycosyl groups;GO:0016758//transferase activity, transferring hexosyl groups;GO:0003824//catalytic activity	GO:0008152//metabolic process
TCONS_00025889	evm.model.group4.1468	Zeatin biosynthesis	TOGT1	PREDICTED: scopoletin glucosyltransferase-like [Sesamum indicum]	Metabolism	Biosynthesis of other secondary metabolites;Global and Overview;Metabolism of terpenoids and polyketides	K13496	-	GO:0016740//transferase activity;GO:0016757//transferase activity, transferring glycosyl groups;GO:0016758//transferase activity, transferring hexosyl groups;GO:0003824//catalytic activity	GO:0008152//metabolic process
TCONS_00000411	evm.model.group4.1468	Zeatin biosynthesis	TOGT1	PREDICTED: scopoletin glucosyltransferase-like [Sesamum indicum]	Metabolism	Biosynthesis of other secondary metabolites;Global and Overview;Metabolism of terpenoids and polyketides	K13496	-	GO:0016740//transferase activity;GO:0016757//transferase activity, transferring glycosyl groups;GO:0016758//transferase activity, transferring hexosyl groups;GO:0003824//catalytic activity	GO:0008152//metabolic process
TCONS_00018263	evm.model.group4.1468	Zeatin biosynthesis	TOGT1	PREDICTED: scopoletin glucosyltransferase-like [Sesamum indicum]	Metabolism	Biosynthesis of other secondary metabolites;Global and Overview;Metabolism of terpenoids and polyketides	K13496	-	GO:0016740//transferase activity;GO:0016757//transferase activity, transferring glycosyl groups;GO:0016758//transferase activity, transferring hexosyl groups;GO:0003824//catalytic activity	GO:0008152//metabolic process
TCONS_00040806	evm.model.group4.1468	Zeatin biosynthesis	TOGT1	PREDICTED: scopoletin glucosyltransferase-like [Sesamum indicum]	Metabolism	Biosynthesis of other secondary metabolites;Global and Overview;Metabolism of terpenoids and polyketides	K13496	-	GO:0016740//transferase activity;GO:0016757//transferase activity, transferring glycosyl groups;GO:0016758//transferase activity, transferring hexosyl groups;GO:0003824//catalytic activity	GO:0008152//metabolic process
TCONS_00009488	evm.model.group4.1468	Zeatin biosynthesis	TOGT1	PREDICTED: scopoletin glucosyltransferase-like [Sesamum indicum]	Metabolism	Biosynthesis of other secondary metabolites;Global and Overview;Metabolism of terpenoids and polyketides	K13496	-	GO:0016740//transferase activity;GO:0016757//transferase activity, transferring glycosyl groups;GO:0016758//transferase activity, transferring hexosyl groups;GO:0003824//catalytic activity	GO:0008152//metabolic process
TCONS_00031672	evm.model.group4.1468	Zeatin biosynthesis	TOGT1	PREDICTED: scopoletin glucosyltransferase-like [Sesamum indicum]	Metabolism	Biosynthesis of other secondary metabolites;Global and Overview;Metabolism of terpenoids and polyketides	K13496	-	GO:0016740//transferase activity;GO:0016757//transferase activity, transferring glycosyl groups;GO:0016758//transferase activity, transferring hexosyl groups;GO:0003824//catalytic activity	GO:0008152//metabolic process
TCONS_00016112	evm.model.group9.726	Plant hormone signal transduction	ARG7	PREDICTED: uncharacterized protein LOC105161958 [Sesamum indicum]	Environmental Information Processing	Signal transduction	K14488	-	-	-
TCONS_00020536	evm.model.group4.1468	Zeatin biosynthesis	TOGT1	PREDICTED: scopoletin glucosyltransferase-like [Sesamum indicum]	Metabolism	Biosynthesis of other secondary metabolites;Global and Overview;Metabolism of terpenoids and polyketides	K13496	-	GO:0016740//transferase activity;GO:0016757//transferase activity, transferring glycosyl groups;GO:0016758//transferase activity, transferring hexosyl groups;GO:0003824//catalytic activity	GO:0008152//metabolic process
TCONS_00038815	evm.model.group2.35	Plant hormone signal transduction	At3g03770	PREDICTED: probable inactive leucine-rich repeat receptor-like protein kinase At3g03770 [Sesamum indicum]	Environmental Information Processing	Signal transduction	K13415	-	GO:0097367//carbohydrate derivative binding;GO:0000166//nucleotide binding;GO:0043168//anion binding;GO:0005524//ATP binding;GO:0032550//purine ribonucleoside binding;GO:0016773//phosphotransferase activity, alcohol group as acceptor;GO:0001882//nucleoside binding;GO:0097159//organic cyclic compound binding;GO:0017076//purine nucleotide binding;GO:0005488//binding;GO:0003824//catalytic activity;G…	GO:0071704//organic substance metabolic process;GO:0044267//cellular protein metabolic process;GO:0036211//protein modification process;GO:0044237//cellular metabolic process;GO:0044238//primary metabolic process;GO:0043170//macromolecule metabolic process;GO:0006464//cellular protein modification process;GO:0044260//cellular macromolecule metabolic process;GO:0009987//cellular process;GO:0006796…
TCONS_00054560	evm.model.group4.1468	Zeatin biosynthesis	TOGT1	PREDICTED: scopoletin glucosyltransferase-like [Sesamum indicum]	Metabolism	Biosynthesis of other secondary metabolites;Global and Overview;Metabolism of terpenoids and polyketides	K13496	-	GO:0016740//transferase activity;GO:0016757//transferase activity, transferring glycosyl groups;GO:0016758//transferase activity, transferring hexosyl groups;GO:0003824//catalytic activity	GO:0008152//metabolic process
TCONS_00047550	evm.model.group4.1468	Zeatin biosynthesis	TOGT1	PREDICTED: scopoletin glucosyltransferase-like [Sesamum indicum]	Metabolism	Biosynthesis of other secondary metabolites;Global and Overview;Metabolism of terpenoids and polyketides	K13496	-	GO:0016740//transferase activity;GO:0016757//transferase activity, transferring glycosyl groups;GO:0016758//transferase activity, transferring hexosyl groups;GO:0003824//catalytic activity	GO:0008152//metabolic process
TCONS_00019800	evm.model.group4.1468	Zeatin biosynthesis	TOGT1	PREDICTED: scopoletin glucosyltransferase-like [Sesamum indicum]	Metabolism	Biosynthesis of other secondary metabolites;Global and Overview;Metabolism of terpenoids and polyketides	K13496	-	GO:0016740//transferase activity;GO:0016757//transferase activity, transferring glycosyl groups;GO:0016758//transferase activity, transferring hexosyl groups;GO:0003824//catalytic activity	GO:0008152//metabolic process
TCONS_00017483	evm.model.group6.274	Plant hormone signal transduction	SPL6	LIGULELESS1 protein, putative [Theobroma cacao]	Environmental Information Processing	Signal transduction	K13415	GO:0005634//nucleus;GO:0044424//intracellular part;GO:0044464//cell part;GO:0043231//intracellular membrane-bounded organelle;GO:0043226//organelle;GO:0005622//intracellular;GO:0005623//cell;GO:0043229//intracellular organelle;GO:0043227//membrane-bounded organelle	GO:0003676//nucleic acid binding;GO:1901363//heterocyclic compound binding;GO:0005488//binding;GO:0097159//organic cyclic compound binding;GO:0003677//DNA binding	-
TCONS_00034838	evm.model.group4.1468	Zeatin biosynthesis	TOGT1	PREDICTED: scopoletin glucosyltransferase-like [Sesamum indicum]	Metabolism	Biosynthesis of other secondary metabolites;Global and Overview;Metabolism of terpenoids and polyketides	K13496	-	GO:0016740//transferase activity;GO:0016757//transferase activity, transferring glycosyl groups;GO:0016758//transferase activity, transferring hexosyl groups;GO:0003824//catalytic activity	GO:0008152//metabolic process
TCONS_00020033	evm.model.group4.1468	Zeatin biosynthesis	TOGT1	PREDICTED: scopoletin glucosyltransferase-like [Sesamum indicum]	Metabolism	Biosynthesis of other secondary metabolites;Global and Overview;Metabolism of terpenoids and polyketides	K13496	-	GO:0016740//transferase activity;GO:0016757//transferase activity, transferring glycosyl groups;GO:0016758//transferase activity, transferring hexosyl groups;GO:0003824//catalytic activity	GO:0008152//metabolic process
TCONS_00004699	evm.model.group4.1468	Zeatin biosynthesis	TOGT1	PREDICTED: scopoletin glucosyltransferase-like [Sesamum indicum]	Metabolism	Biosynthesis of other secondary metabolites;Global and Overview;Metabolism of terpenoids and polyketides	K13496	-	GO:0016740//transferase activity;GO:0016757//transferase activity, transferring glycosyl groups;GO:0016758//transferase activity, transferring hexosyl groups;GO:0003824//catalytic activity	GO:0008152//metabolic process
TCONS_00031310	evm.model.group4.1468	Zeatin biosynthesis	TOGT1	PREDICTED: scopoletin glucosyltransferase-like [Sesamum indicum]	Metabolism	Biosynthesis of other secondary metabolites;Global and Overview;Metabolism of terpenoids and polyketides	K13496	-	GO:0016740//transferase activity;GO:0016757//transferase activity, transferring glycosyl groups;GO:0016758//transferase activity, transferring hexosyl groups;GO:0003824//catalytic activity	GO:0008152//metabolic process
TCONS_00041840	evm.model.group4.1468	Zeatin biosynthesis	TOGT1	PREDICTED: scopoletin glucosyltransferase-like [Sesamum indicum]	Metabolism	Biosynthesis of other secondary metabolites;Global and Overview;Metabolism of terpenoids and polyketides	K13496	-	GO:0016740//transferase activity;GO:0016757//transferase activity, transferring glycosyl groups;GO:0016758//transferase activity, transferring hexosyl groups;GO:0003824//catalytic activity	GO:0008152//metabolic process
TCONS_00035248	evm.model.group4.1468	Zeatin biosynthesis	TOGT1	PREDICTED: scopoletin glucosyltransferase-like [Sesamum indicum]	Metabolism	Biosynthesis of other secondary metabolites;Global and Overview;Metabolism of terpenoids and polyketides	K13496	-	GO:0016740//transferase activity;GO:0016757//transferase activity, transferring glycosyl groups;GO:0016758//transferase activity, transferring hexosyl groups;GO:0003824//catalytic activity	GO:0008152//metabolic process
TCONS_00020217	evm.model.group4.1468	Zeatin biosynthesis	TOGT1	PREDICTED: scopoletin glucosyltransferase-like [Sesamum indicum]	Metabolism	Biosynthesis of other secondary metabolites;Global and Overview;Metabolism of terpenoids and polyketides	K13496	-	GO:0016740//transferase activity;GO:0016757//transferase activity, transferring glycosyl groups;GO:0016758//transferase activity, transferring hexosyl groups;GO:0003824//catalytic activity	GO:0008152//metabolic process
TCONS_00010440	evm.model.group4.1468	Zeatin biosynthesis	TOGT1	PREDICTED: scopoletin glucosyltransferase-like [Sesamum indicum]	Metabolism	Biosynthesis of other secondary metabolites;Global and Overview;Metabolism of terpenoids and polyketides	K13496	-	GO:0016740//transferase activity;GO:0016757//transferase activity, transferring glycosyl groups;GO:0016758//transferase activity, transferring hexosyl groups;GO:0003824//catalytic activity	GO:0008152//metabolic process
TCONS_00019377	evm.model.group4.1468	Zeatin biosynthesis	TOGT1	PREDICTED: scopoletin glucosyltransferase-like [Sesamum indicum]	Metabolism	Biosynthesis of other secondary metabolites;Global and Overview;Metabolism of terpenoids and polyketides	K13496	-	GO:0016740//transferase activity;GO:0016757//transferase activity, transferring glycosyl groups;GO:0016758//transferase activity, transferring hexosyl groups;GO:0003824//catalytic activity	GO:0008152//metabolic process
TCONS_00003276	evm.model.group7.3501.2	Plant hormone signal transduction	ARF18	PREDICTED: auxin response factor 18-like [Sesamum indicum]	Environmental Information Processing	Signal transduction	K14486	GO:0043227//membrane-bounded organelle;GO:0005634//nucleus;GO:0005622//intracellular;GO:0043226//organelle;GO:0043229//intracellular organelle;GO:0044464//cell part;GO:0043231//intracellular membrane-bounded organelle;GO:0005623//cell;GO:0044424//intracellular part	GO:0097159//organic cyclic compound binding;GO:0003676//nucleic acid binding;GO:0005488//binding;GO:1901363//heterocyclic compound binding;GO:0003677//DNA binding;GO:0046983//protein dimerization activity;GO:0005515//protein binding	GO:0060255//regulation of macromolecule metabolic process;GO:0006355//regulation of transcription, DNA-templated;GO:0010556//regulation of macromolecule biosynthetic process;GO:0009719//response to endogenous stimulus;GO:0050896//response to stimulus;GO:0051252//regulation of RNA metabolic process;GO:1903506//regulation of nucleic acid-templated transcription;GO:0065007//biological regulation;GO:…
TCONS_00030558	evm.model.group4.1468	Zeatin biosynthesis	TOGT1	PREDICTED: scopoletin glucosyltransferase-like [Sesamum indicum]	Metabolism	Biosynthesis of other secondary metabolites;Global and Overview;Metabolism of terpenoids and polyketides	K13496	-	GO:0016740//transferase activity;GO:0016757//transferase activity, transferring glycosyl groups;GO:0016758//transferase activity, transferring hexosyl groups;GO:0003824//catalytic activity	GO:0008152//metabolic process
TCONS_00015846	evm.model.group4.1468	Zeatin biosynthesis	TOGT1	PREDICTED: scopoletin glucosyltransferase-like [Sesamum indicum]	Metabolism	Biosynthesis of other secondary metabolites;Global and Overview;Metabolism of terpenoids and polyketides	K13496	-	GO:0016740//transferase activity;GO:0016757//transferase activity, transferring glycosyl groups;GO:0016758//transferase activity, transferring hexosyl groups;GO:0003824//catalytic activity	GO:0008152//metabolic process
TCONS_00017290	evm.model.group4.1468	Zeatin biosynthesis	TOGT1	PREDICTED: scopoletin glucosyltransferase-like [Sesamum indicum]	Metabolism	Biosynthesis of other secondary metabolites;Global and Overview;Metabolism of terpenoids and polyketides	K13496	-	GO:0016740//transferase activity;GO:0016757//transferase activity, transferring glycosyl groups;GO:0016758//transferase activity, transferring hexosyl groups;GO:0003824//catalytic activity	GO:0008152//metabolic process
TCONS_00032618	evm.model.group4.1468	Zeatin biosynthesis	TOGT1	PREDICTED: scopoletin glucosyltransferase-like [Sesamum indicum]	Metabolism	Biosynthesis of other secondary metabolites;Global and Overview;Metabolism of terpenoids and polyketides	K13496	-	GO:0016740//transferase activity;GO:0016757//transferase activity, transferring glycosyl groups;GO:0016758//transferase activity, transferring hexosyl groups;GO:0003824//catalytic activity	GO:0008152//metabolic process
TCONS_00021669	evm.model.group4.1468	Zeatin biosynthesis	TOGT1	PREDICTED: scopoletin glucosyltransferase-like [Sesamum indicum]	Metabolism	Biosynthesis of other secondary metabolites;Global and Overview;Metabolism of terpenoids and polyketides	K13496	-	GO:0016740//transferase activity;GO:0016757//transferase activity, transferring glycosyl groups;GO:0016758//transferase activity, transferring hexosyl groups;GO:0003824//catalytic activity	GO:0008152//metabolic process
TCONS_00011900	evm.model.scaffold70.46	Carotenoid biosynthesis	SDR2a	PREDICTED: short-chain dehydrogenase reductase 2a-like [Sesamum indicum]	Metabolism	Global and Overview;Metabolism of terpenoids and polyketides	K09841	-	GO:0016491//oxidoreductase activity;GO:0003824//catalytic activity	GO:0008152//metabolic process
TCONS_00030679	evm.model.group4.1468	Zeatin biosynthesis	TOGT1	PREDICTED: scopoletin glucosyltransferase-like [Sesamum indicum]	Metabolism	Biosynthesis of other secondary metabolites;Global and Overview;Metabolism of terpenoids and polyketides	K13496	-	GO:0016740//transferase activity;GO:0016757//transferase activity, transferring glycosyl groups;GO:0016758//transferase activity, transferring hexosyl groups;GO:0003824//catalytic activity	GO:0008152//metabolic process
TCONS_00018194	evm.model.group4.1468	Zeatin biosynthesis	TOGT1	PREDICTED: scopoletin glucosyltransferase-like [Sesamum indicum]	Metabolism	Biosynthesis of other secondary metabolites;Global and Overview;Metabolism of terpenoids and polyketides	K13496	-	GO:0016740//transferase activity;GO:0016757//transferase activity, transferring glycosyl groups;GO:0016758//transferase activity, transferring hexosyl groups;GO:0003824//catalytic activity	GO:0008152//metabolic process
TCONS_00054493	evm.model.group4.1468	Zeatin biosynthesis	TOGT1	PREDICTED: scopoletin glucosyltransferase-like [Sesamum indicum]	Metabolism	Biosynthesis of other secondary metabolites;Global and Overview;Metabolism of terpenoids and polyketides	K13496	-	GO:0016740//transferase activity;GO:0016757//transferase activity, transferring glycosyl groups;GO:0016758//transferase activity, transferring hexosyl groups;GO:0003824//catalytic activity	GO:0008152//metabolic process
TCONS_00009095	evm.model.group10.257	Plant hormone signal transduction	ERF1B	PREDICTED: ethylene-responsive transcription factor 1B-like [Sesamum indicum]	Environmental Information Processing	Signal transduction	K14516	-	GO:0001071//nucleic acid binding transcription factor activity;GO:0003700//transcription factor activity, sequence-specific DNA binding	GO:2001141//regulation of RNA biosynthetic process;GO:0051171//regulation of nitrogen compound metabolic process;GO:0006355//regulation of transcription, DNA-templated;GO:0019219//regulation of nucleobase-containing compound metabolic process;GO:0050794//regulation of cellular process;GO:0051252//regulation of RNA metabolic process;GO:0031323//regulation of cellular metabolic process;GO:0010556//…
TCONS_00035957	evm.model.group4.1468	Zeatin biosynthesis	TOGT1	PREDICTED: scopoletin glucosyltransferase-like [Sesamum indicum]	Metabolism	Biosynthesis of other secondary metabolites;Global and Overview;Metabolism of terpenoids and polyketides	K13496	-	GO:0016740//transferase activity;GO:0016757//transferase activity, transferring glycosyl groups;GO:0016758//transferase activity, transferring hexosyl groups;GO:0003824//catalytic activity	GO:0008152//metabolic process
TCONS_00025921	evm.model.group8.904	Plant hormone signal transduction	BHLH117	PREDICTED: uncharacterized protein LOC105162763 [Sesamum indicum]	Environmental Information Processing;Organismal Systems	Signal transduction;Environmental adaptation	K12126	-	GO:0005515//protein binding;GO:0046983//protein dimerization activity;GO:0005488//binding	-
TCONS_00055869	evm.model.group2.143	Plant hormone signal transduction	CXE15	PREDICTED: probable carboxylesterase 15 [Sesamum indicum]	Environmental Information Processing	Signal transduction	K14493	-	GO:0003824//catalytic activity;GO:0016787//hydrolase activity	GO:0008152//metabolic process
TCONS_00013703	evm.model.group4.1468	Zeatin biosynthesis	TOGT1	PREDICTED: scopoletin glucosyltransferase-like [Sesamum indicum]	Metabolism	Biosynthesis of other secondary metabolites;Global and Overview;Metabolism of terpenoids and polyketides	K13496	-	GO:0016740//transferase activity;GO:0016757//transferase activity, transferring glycosyl groups;GO:0016758//transferase activity, transferring hexosyl groups;GO:0003824//catalytic activity	GO:0008152//metabolic process
TCONS_00042541	evm.model.group4.1468	Zeatin biosynthesis	TOGT1	PREDICTED: scopoletin glucosyltransferase-like [Sesamum indicum]	Metabolism	Biosynthesis of other secondary metabolites;Global and Overview;Metabolism of terpenoids and polyketides	K13496	-	GO:0016740//transferase activity;GO:0016757//transferase activity, transferring glycosyl groups;GO:0016758//transferase activity, transferring hexosyl groups;GO:0003824//catalytic activity	GO:0008152//metabolic process
TCONS_00048191	evm.model.group4.1468	Zeatin biosynthesis	TOGT1	PREDICTED: scopoletin glucosyltransferase-like [Sesamum indicum]	Metabolism	Biosynthesis of other secondary metabolites;Global and Overview;Metabolism of terpenoids and polyketides	K13496	-	GO:0016740//transferase activity;GO:0016757//transferase activity, transferring glycosyl groups;GO:0016758//transferase activity, transferring hexosyl groups;GO:0003824//catalytic activity	GO:0008152//metabolic process
TCONS_00017344	evm.model.group4.1468	Zeatin biosynthesis	TOGT1	PREDICTED: scopoletin glucosyltransferase-like [Sesamum indicum]	Metabolism	Biosynthesis of other secondary metabolites;Global and Overview;Metabolism of terpenoids and polyketides	K13496	-	GO:0016740//transferase activity;GO:0016757//transferase activity, transferring glycosyl groups;GO:0016758//transferase activity, transferring hexosyl groups;GO:0003824//catalytic activity	GO:0008152//metabolic process
TCONS_00025859	evm.model.group4.1468	Zeatin biosynthesis	TOGT1	PREDICTED: scopoletin glucosyltransferase-like [Sesamum indicum]	Metabolism	Biosynthesis of other secondary metabolites;Global and Overview;Metabolism of terpenoids and polyketides	K13496	-	GO:0016740//transferase activity;GO:0016757//transferase activity, transferring glycosyl groups;GO:0016758//transferase activity, transferring hexosyl groups;GO:0003824//catalytic activity	GO:0008152//metabolic process
TCONS_00045049	evm.model.group4.1468	Zeatin biosynthesis	TOGT1	PREDICTED: scopoletin glucosyltransferase-like [Sesamum indicum]	Metabolism	Biosynthesis of other secondary metabolites;Global and Overview;Metabolism of terpenoids and polyketides	K13496	-	GO:0016740//transferase activity;GO:0016757//transferase activity, transferring glycosyl groups;GO:0016758//transferase activity, transferring hexosyl groups;GO:0003824//catalytic activity	GO:0008152//metabolic process
TCONS_00048815	evm.model.group2.35	Plant hormone signal transduction	At3g03770	PREDICTED: probable inactive leucine-rich repeat receptor-like protein kinase At3g03770 [Sesamum indicum]	Environmental Information Processing	Signal transduction	K13415	-	GO:0097367//carbohydrate derivative binding;GO:0000166//nucleotide binding;GO:0043168//anion binding;GO:0005524//ATP binding;GO:0032550//purine ribonucleoside binding;GO:0016773//phosphotransferase activity, alcohol group as acceptor;GO:0001882//nucleoside binding;GO:0097159//organic cyclic compound binding;GO:0017076//purine nucleotide binding;GO:0005488//binding;GO:0003824//catalytic activity;G…	GO:0071704//organic substance metabolic process;GO:0044267//cellular protein metabolic process;GO:0036211//protein modification process;GO:0044237//cellular metabolic process;GO:0044238//primary metabolic process;GO:0043170//macromolecule metabolic process;GO:0006464//cellular protein modification process;GO:0044260//cellular macromolecule metabolic process;GO:0009987//cellular process;GO:0006796…
TCONS_00028492	evm.model.group4.1468	Zeatin biosynthesis	TOGT1	PREDICTED: scopoletin glucosyltransferase-like [Sesamum indicum]	Metabolism	Biosynthesis of other secondary metabolites;Global and Overview;Metabolism of terpenoids and polyketides	K13496	-	GO:0016740//transferase activity;GO:0016757//transferase activity, transferring glycosyl groups;GO:0016758//transferase activity, transferring hexosyl groups;GO:0003824//catalytic activity	GO:0008152//metabolic process
TCONS_00031420	evm.model.group4.1468	Zeatin biosynthesis	TOGT1	PREDICTED: scopoletin glucosyltransferase-like [Sesamum indicum]	Metabolism	Biosynthesis of other secondary metabolites;Global and Overview;Metabolism of terpenoids and polyketides	K13496	-	GO:0016740//transferase activity;GO:0016757//transferase activity, transferring glycosyl groups;GO:0016758//transferase activity, transferring hexosyl groups;GO:0003824//catalytic activity	GO:0008152//metabolic process
TCONS_00027691	evm.model.group4.1468	Zeatin biosynthesis	TOGT1	PREDICTED: scopoletin glucosyltransferase-like [Sesamum indicum]	Metabolism	Biosynthesis of other secondary metabolites;Global and Overview;Metabolism of terpenoids and polyketides	K13496	-	GO:0016740//transferase activity;GO:0016757//transferase activity, transferring glycosyl groups;GO:0016758//transferase activity, transferring hexosyl groups;GO:0003824//catalytic activity	GO:0008152//metabolic process
TCONS_00018261	evm.model.group4.1468	Zeatin biosynthesis	TOGT1	PREDICTED: scopoletin glucosyltransferase-like [Sesamum indicum]	Metabolism	Biosynthesis of other secondary metabolites;Global and Overview;Metabolism of terpenoids and polyketides	K13496	-	GO:0016740//transferase activity;GO:0016757//transferase activity, transferring glycosyl groups;GO:0016758//transferase activity, transferring hexosyl groups;GO:0003824//catalytic activity	GO:0008152//metabolic process
TCONS_00033478	evm.model.group4.1468	Zeatin biosynthesis	TOGT1	PREDICTED: scopoletin glucosyltransferase-like [Sesamum indicum]	Metabolism	Biosynthesis of other secondary metabolites;Global and Overview;Metabolism of terpenoids and polyketides	K13496	-	GO:0016740//transferase activity;GO:0016757//transferase activity, transferring glycosyl groups;GO:0016758//transferase activity, transferring hexosyl groups;GO:0003824//catalytic activity	GO:0008152//metabolic process
TCONS_00048644	evm.model.group4.1468	Zeatin biosynthesis	TOGT1	PREDICTED: scopoletin glucosyltransferase-like [Sesamum indicum]	Metabolism	Biosynthesis of other secondary metabolites;Global and Overview;Metabolism of terpenoids and polyketides	K13496	-	GO:0016740//transferase activity;GO:0016757//transferase activity, transferring glycosyl groups;GO:0016758//transferase activity, transferring hexosyl groups;GO:0003824//catalytic activity	GO:0008152//metabolic process
TCONS_00024868	evm.model.group4.1468	Zeatin biosynthesis	TOGT1	PREDICTED: scopoletin glucosyltransferase-like [Sesamum indicum]	Metabolism	Biosynthesis of other secondary metabolites;Global and Overview;Metabolism of terpenoids and polyketides	K13496	-	GO:0016740//transferase activity;GO:0016757//transferase activity, transferring glycosyl groups;GO:0016758//transferase activity, transferring hexosyl groups;GO:0003824//catalytic activity	GO:0008152//metabolic process
TCONS_00034548	evm.model.group16.694	alpha-Linolenic acid metabolism	OPR11	PREDICTED: putative 12-oxophytodienoate reductase 11 [Sesamum indicum]	Metabolism	Global and Overview;Lipid metabolism	K05894	-	GO:0010181//FMN binding;GO:0043168//anion binding;GO:0005488//binding;GO:0048037//cofactor binding;GO:0032553//ribonucleotide binding;GO:1901265//nucleoside phosphate binding;GO:1901363//heterocyclic compound binding;GO:0043167//ion binding;GO:0000166//nucleotide binding;GO:0003824//catalytic activity;GO:0097159//organic cyclic compound binding;GO:0050662//coenzyme binding;GO:0016491//oxidoreduct…	GO:0044710//single-organism metabolic process;GO:0055114//oxidation-reduction process;GO:0044699//single-organism process;GO:0008152//metabolic process
TCONS_00017485	evm.model.group4.1468	Zeatin biosynthesis	TOGT1	PREDICTED: scopoletin glucosyltransferase-like [Sesamum indicum]	Metabolism	Biosynthesis of other secondary metabolites;Global and Overview;Metabolism of terpenoids and polyketides	K13496	-	GO:0016740//transferase activity;GO:0016757//transferase activity, transferring glycosyl groups;GO:0016758//transferase activity, transferring hexosyl groups;GO:0003824//catalytic activity	GO:0008152//metabolic process
TCONS_00037907	evm.model.group4.1468	Zeatin biosynthesis	TOGT1	PREDICTED: scopoletin glucosyltransferase-like [Sesamum indicum]	Metabolism	Biosynthesis of other secondary metabolites;Global and Overview;Metabolism of terpenoids and polyketides	K13496	-	GO:0016740//transferase activity;GO:0016757//transferase activity, transferring glycosyl groups;GO:0016758//transferase activity, transferring hexosyl groups;GO:0003824//catalytic activity	GO:0008152//metabolic process
TCONS_00009650	evm.model.group4.1468	Zeatin biosynthesis	TOGT1	PREDICTED: scopoletin glucosyltransferase-like [Sesamum indicum]	Metabolism	Biosynthesis of other secondary metabolites;Global and Overview;Metabolism of terpenoids and polyketides	K13496	-	GO:0016740//transferase activity;GO:0016757//transferase activity, transferring glycosyl groups;GO:0016758//transferase activity, transferring hexosyl groups;GO:0003824//catalytic activity	GO:0008152//metabolic process
TCONS_00047555	evm.model.group4.1468	Zeatin biosynthesis	TOGT1	PREDICTED: scopoletin glucosyltransferase-like [Sesamum indicum]	Metabolism	Biosynthesis of other secondary metabolites;Global and Overview;Metabolism of terpenoids and polyketides	K13496	-	GO:0016740//transferase activity;GO:0016757//transferase activity, transferring glycosyl groups;GO:0016758//transferase activity, transferring hexosyl groups;GO:0003824//catalytic activity	GO:0008152//metabolic process
TCONS_00018089	evm.model.group4.1468	Zeatin biosynthesis	TOGT1	PREDICTED: scopoletin glucosyltransferase-like [Sesamum indicum]	Metabolism	Biosynthesis of other secondary metabolites;Global and Overview;Metabolism of terpenoids and polyketides	K13496	-	GO:0016740//transferase activity;GO:0016757//transferase activity, transferring glycosyl groups;GO:0016758//transferase activity, transferring hexosyl groups;GO:0003824//catalytic activity	GO:0008152//metabolic process
TCONS_00031749	evm.model.group4.1468	Zeatin biosynthesis	TOGT1	PREDICTED: scopoletin glucosyltransferase-like [Sesamum indicum]	Metabolism	Biosynthesis of other secondary metabolites;Global and Overview;Metabolism of terpenoids and polyketides	K13496	-	GO:0016740//transferase activity;GO:0016757//transferase activity, transferring glycosyl groups;GO:0016758//transferase activity, transferring hexosyl groups;GO:0003824//catalytic activity	GO:0008152//metabolic process
TCONS_00006861	evm.model.group4.1468	Zeatin biosynthesis	TOGT1	PREDICTED: scopoletin glucosyltransferase-like [Sesamum indicum]	Metabolism	Biosynthesis of other secondary metabolites;Global and Overview;Metabolism of terpenoids and polyketides	K13496	-	GO:0016740//transferase activity;GO:0016757//transferase activity, transferring glycosyl groups;GO:0016758//transferase activity, transferring hexosyl groups;GO:0003824//catalytic activity	GO:0008152//metabolic process
TCONS_00047754	evm.model.group0.124	Plant hormone signal transduction	BHLH2	PREDICTED: transcription factor EGL1-like isoform X2 [Sesamum indicum]	Environmental Information Processing	Signal transduction	K13422	-	GO:0005515//protein binding;GO:0005488//binding;GO:0046983//protein dimerization activity	-
TCONS_00030508	evm.model.group4.1468	Zeatin biosynthesis	TOGT1	PREDICTED: scopoletin glucosyltransferase-like [Sesamum indicum]	Metabolism	Biosynthesis of other secondary metabolites;Global and Overview;Metabolism of terpenoids and polyketides	K13496	-	GO:0016740//transferase activity;GO:0016757//transferase activity, transferring glycosyl groups;GO:0016758//transferase activity, transferring hexosyl groups;GO:0003824//catalytic activity	GO:0008152//metabolic process
TCONS_00036028	evm.model.group10.103	Phenylalanine metabolism	-	PREDICTED: bifunctional aspartate aminotransferase and glutamate/aspartate-prephenate aminotransferase [Sesamum indicum]	Metabolism	Amino acid metabolism;Biosynthesis of other secondary metabolites;Global and Overview	K15849	-	GO:0005488//binding;GO:0048037//cofactor binding;GO:0043168//anion binding;GO:0097159//organic cyclic compound binding;GO:0043167//ion binding;GO:1901363//heterocyclic compound binding;GO:0030170//pyridoxal phosphate binding	GO:0008152//metabolic process;GO:0009058//biosynthetic process
TCONS_00036653	evm.model.group16.694	alpha-Linolenic acid metabolism	OPR11	PREDICTED: putative 12-oxophytodienoate reductase 11 [Sesamum indicum]	Metabolism	Global and Overview;Lipid metabolism	K05894	-	GO:0010181//FMN binding;GO:0043168//anion binding;GO:0005488//binding;GO:0048037//cofactor binding;GO:0032553//ribonucleotide binding;GO:1901265//nucleoside phosphate binding;GO:1901363//heterocyclic compound binding;GO:0043167//ion binding;GO:0000166//nucleotide binding;GO:0003824//catalytic activity;GO:0097159//organic cyclic compound binding;GO:0050662//coenzyme binding;GO:0016491//oxidoreduct…	GO:0044710//single-organism metabolic process;GO:0055114//oxidation-reduction process;GO:0044699//single-organism process;GO:0008152//metabolic process
TCONS_00023547	evm.model.group4.1468	Zeatin biosynthesis	TOGT1	PREDICTED: scopoletin glucosyltransferase-like [Sesamum indicum]	Metabolism	Biosynthesis of other secondary metabolites;Global and Overview;Metabolism of terpenoids and polyketides	K13496	-	GO:0016740//transferase activity;GO:0016757//transferase activity, transferring glycosyl groups;GO:0016758//transferase activity, transferring hexosyl groups;GO:0003824//catalytic activity	GO:0008152//metabolic process
TCONS_00040321	evm.model.group4.1468	Zeatin biosynthesis	TOGT1	PREDICTED: scopoletin glucosyltransferase-like [Sesamum indicum]	Metabolism	Biosynthesis of other secondary metabolites;Global and Overview;Metabolism of terpenoids and polyketides	K13496	-	GO:0016740//transferase activity;GO:0016757//transferase activity, transferring glycosyl groups;GO:0016758//transferase activity, transferring hexosyl groups;GO:0003824//catalytic activity	GO:0008152//metabolic process
TCONS_00011074	evm.model.group1.1250	alpha-Linolenic acid metabolism	DSEL	PREDICTED: phospholipase A1-IIgamma-like [Sesamum indicum]	Metabolism	Lipid metabolism;Global and Overview	K16818	-	GO:0016788//hydrolase activity, acting on ester bonds;GO:0016298//lipase activity;GO:0016787//hydrolase activity;GO:0003824//catalytic activity;GO:0052689//carboxylic ester hydrolase activity;GO:0004806//triglyceride lipase activity	GO:0044699//single-organism process;GO:0044710//single-organism metabolic process;GO:0006629//lipid metabolic process;GO:0071704//organic substance metabolic process;GO:0044238//primary metabolic process;GO:0008152//metabolic process
TCONS_00017296	evm.model.group2.947	Plant hormone signal transduction	TGA21	PREDICTED: transcription factor HBP-1b(c38)-like [Sesamum indicum]	Environmental Information Processing	Signal transduction	K14431	-	-	-
TCONS_00025321	evm.model.group4.1468	Zeatin biosynthesis	TOGT1	PREDICTED: scopoletin glucosyltransferase-like [Sesamum indicum]	Metabolism	Biosynthesis of other secondary metabolites;Global and Overview;Metabolism of terpenoids and polyketides	K13496	-	GO:0016740//transferase activity;GO:0016757//transferase activity, transferring glycosyl groups;GO:0016758//transferase activity, transferring hexosyl groups;GO:0003824//catalytic activity	GO:0008152//metabolic process
TCONS_00018601	evm.model.group4.1468	Zeatin biosynthesis	TOGT1	PREDICTED: scopoletin glucosyltransferase-like [Sesamum indicum]	Metabolism	Biosynthesis of other secondary metabolites;Global and Overview;Metabolism of terpenoids and polyketides	K13496	-	GO:0016740//transferase activity;GO:0016757//transferase activity, transferring glycosyl groups;GO:0016758//transferase activity, transferring hexosyl groups;GO:0003824//catalytic activity	GO:0008152//metabolic process
TCONS_00009257	evm.model.group4.1468	Zeatin biosynthesis	TOGT1	PREDICTED: scopoletin glucosyltransferase-like [Sesamum indicum]	Metabolism	Biosynthesis of other secondary metabolites;Global and Overview;Metabolism of terpenoids and polyketides	K13496	-	GO:0016740//transferase activity;GO:0016757//transferase activity, transferring glycosyl groups;GO:0016758//transferase activity, transferring hexosyl groups;GO:0003824//catalytic activity	GO:0008152//metabolic process
TCONS_00001889	evm.model.group4.1468	Zeatin biosynthesis	TOGT1	PREDICTED: scopoletin glucosyltransferase-like [Sesamum indicum]	Metabolism	Biosynthesis of other secondary metabolites;Global and Overview;Metabolism of terpenoids and polyketides	K13496	-	GO:0016740//transferase activity;GO:0016757//transferase activity, transferring glycosyl groups;GO:0016758//transferase activity, transferring hexosyl groups;GO:0003824//catalytic activity	GO:0008152//metabolic process
TCONS_00017510	evm.model.group7.1934	Plant hormone signal transduction	CXE6	PREDICTED: probable carboxylesterase 6 [Sesamum indicum]	Environmental Information Processing	Signal transduction	K14493	-	GO:0003824//catalytic activity;GO:0016787//hydrolase activity	GO:0008152//metabolic process
TCONS_00038432	evm.model.group4.1468	Zeatin biosynthesis	TOGT1	PREDICTED: scopoletin glucosyltransferase-like [Sesamum indicum]	Metabolism	Biosynthesis of other secondary metabolites;Global and Overview;Metabolism of terpenoids and polyketides	K13496	-	GO:0016740//transferase activity;GO:0016757//transferase activity, transferring glycosyl groups;GO:0016758//transferase activity, transferring hexosyl groups;GO:0003824//catalytic activity	GO:0008152//metabolic process
TCONS_00014607	evm.model.group0.124	Plant hormone signal transduction	BHLH2	PREDICTED: transcription factor EGL1-like isoform X2 [Sesamum indicum]	Environmental Information Processing	Signal transduction	K13422	-	GO:0005515//protein binding;GO:0005488//binding;GO:0046983//protein dimerization activity	-
TCONS_00010191	evm.model.group4.916	Carotenoid biosynthesis	CCD7	PREDICTED: carotenoid cleavage dioxygenase 7, chloroplastic [Sesamum indicum]	Metabolism	Metabolism of terpenoids and polyketides	K17912	-	-	-
TCONS_00038198	evm.model.group4.1468	Zeatin biosynthesis	TOGT1	PREDICTED: scopoletin glucosyltransferase-like [Sesamum indicum]	Metabolism	Biosynthesis of other secondary metabolites;Global and Overview;Metabolism of terpenoids and polyketides	K13496	-	GO:0016740//transferase activity;GO:0016757//transferase activity, transferring glycosyl groups;GO:0016758//transferase activity, transferring hexosyl groups;GO:0003824//catalytic activity	GO:0008152//metabolic process
TCONS_00001577	evm.model.group4.1468	Zeatin biosynthesis	TOGT1	PREDICTED: scopoletin glucosyltransferase-like [Sesamum indicum]	Metabolism	Biosynthesis of other secondary metabolites;Global and Overview;Metabolism of terpenoids and polyketides	K13496	-	GO:0016740//transferase activity;GO:0016757//transferase activity, transferring glycosyl groups;GO:0016758//transferase activity, transferring hexosyl groups;GO:0003824//catalytic activity	GO:0008152//metabolic process
TCONS_00019281	evm.model.group4.1468	Zeatin biosynthesis	TOGT1	PREDICTED: scopoletin glucosyltransferase-like [Sesamum indicum]	Metabolism	Biosynthesis of other secondary metabolites;Global and Overview;Metabolism of terpenoids and polyketides	K13496	-	GO:0016740//transferase activity;GO:0016757//transferase activity, transferring glycosyl groups;GO:0016758//transferase activity, transferring hexosyl groups;GO:0003824//catalytic activity	GO:0008152//metabolic process
TCONS_00013154	evm.model.group4.1468	Zeatin biosynthesis	TOGT1	PREDICTED: scopoletin glucosyltransferase-like [Sesamum indicum]	Metabolism	Biosynthesis of other secondary metabolites;Global and Overview;Metabolism of terpenoids and polyketides	K13496	-	GO:0016740//transferase activity;GO:0016757//transferase activity, transferring glycosyl groups;GO:0016758//transferase activity, transferring hexosyl groups;GO:0003824//catalytic activity	GO:0008152//metabolic process
TCONS_00033674	evm.model.group4.916	Carotenoid biosynthesis	CCD7	PREDICTED: carotenoid cleavage dioxygenase 7, chloroplastic [Sesamum indicum]	Metabolism	Metabolism of terpenoids and polyketides	K17912	-	-	-
TCONS_00019254	evm.model.group4.1468	Zeatin biosynthesis	TOGT1	PREDICTED: scopoletin glucosyltransferase-like [Sesamum indicum]	Metabolism	Biosynthesis of other secondary metabolites;Global and Overview;Metabolism of terpenoids and polyketides	K13496	-	GO:0016740//transferase activity;GO:0016757//transferase activity, transferring glycosyl groups;GO:0016758//transferase activity, transferring hexosyl groups;GO:0003824//catalytic activity	GO:0008152//metabolic process
TCONS_00000128	evm.model.group4.1468	Zeatin biosynthesis	TOGT1	PREDICTED: scopoletin glucosyltransferase-like [Sesamum indicum]	Metabolism	Biosynthesis of other secondary metabolites;Global and Overview;Metabolism of terpenoids and polyketides	K13496	-	GO:0016740//transferase activity;GO:0016757//transferase activity, transferring glycosyl groups;GO:0016758//transferase activity, transferring hexosyl groups;GO:0003824//catalytic activity	GO:0008152//metabolic process
TCONS_00010849	evm.model.group4.1468	Zeatin biosynthesis	TOGT1	PREDICTED: scopoletin glucosyltransferase-like [Sesamum indicum]	Metabolism	Biosynthesis of other secondary metabolites;Global and Overview;Metabolism of terpenoids and polyketides	K13496	-	GO:0016740//transferase activity;GO:0016757//transferase activity, transferring glycosyl groups;GO:0016758//transferase activity, transferring hexosyl groups;GO:0003824//catalytic activity	GO:0008152//metabolic process
TCONS_00031300	evm.model.group7.1657	Cysteine and methionine metabolism	ATM	PREDICTED: uncharacterized protein LOC105161140 [Sesamum indicum]	Metabolism	Amino acid metabolism;Global and Overview	K17398	-	-	-
TCONS_00008444	evm.model.group11.149	alpha-Linolenic acid metabolism	OPR11	PREDICTED: putative 12-oxophytodienoate reductase 11 [Sesamum indicum]	Metabolism	Global and Overview;Lipid metabolism	K05894	-	GO:0043168//anion binding;GO:0048037//cofactor binding;GO:0050662//coenzyme binding;GO:1901363//heterocyclic compound binding;GO:0097159//organic cyclic compound binding;GO:0043167//ion binding;GO:1901265//nucleoside phosphate binding;GO:0010181//FMN binding;GO:0016491//oxidoreductase activity;GO:0003824//catalytic activity;GO:0005488//binding;GO:0032553//ribonucleotide binding;GO:0000166//nucleo…	GO:0008152//metabolic process;GO:0044710//single-organism metabolic process;GO:0044699//single-organism process;GO:0055114//oxidation-reduction process
TCONS_00033598	evm.model.group4.1468	Zeatin biosynthesis	TOGT1	PREDICTED: scopoletin glucosyltransferase-like [Sesamum indicum]	Metabolism	Biosynthesis of other secondary metabolites;Global and Overview;Metabolism of terpenoids and polyketides	K13496	-	GO:0016740//transferase activity;GO:0016757//transferase activity, transferring glycosyl groups;GO:0016758//transferase activity, transferring hexosyl groups;GO:0003824//catalytic activity	GO:0008152//metabolic process
TCONS_00001018	evm.model.group4.1468	Zeatin biosynthesis	TOGT1	PREDICTED: scopoletin glucosyltransferase-like [Sesamum indicum]	Metabolism	Biosynthesis of other secondary metabolites;Global and Overview;Metabolism of terpenoids and polyketides	K13496	-	GO:0016740//transferase activity;GO:0016757//transferase activity, transferring glycosyl groups;GO:0016758//transferase activity, transferring hexosyl groups;GO:0003824//catalytic activity	GO:0008152//metabolic process
TCONS_00010997	evm.model.group4.1468	Zeatin biosynthesis	TOGT1	PREDICTED: scopoletin glucosyltransferase-like [Sesamum indicum]	Metabolism	Biosynthesis of other secondary metabolites;Global and Overview;Metabolism of terpenoids and polyketides	K13496	-	GO:0016740//transferase activity;GO:0016757//transferase activity, transferring glycosyl groups;GO:0016758//transferase activity, transferring hexosyl groups;GO:0003824//catalytic activity	GO:0008152//metabolic process
TCONS_00054533	evm.model.group4.1468	Zeatin biosynthesis	TOGT1	PREDICTED: scopoletin glucosyltransferase-like [Sesamum indicum]	Metabolism	Biosynthesis of other secondary metabolites;Global and Overview;Metabolism of terpenoids and polyketides	K13496	-	GO:0016740//transferase activity;GO:0016757//transferase activity, transferring glycosyl groups;GO:0016758//transferase activity, transferring hexosyl groups;GO:0003824//catalytic activity	GO:0008152//metabolic process
TCONS_00011209	evm.model.group4.1468	Zeatin biosynthesis	TOGT1	PREDICTED: scopoletin glucosyltransferase-like [Sesamum indicum]	Metabolism	Biosynthesis of other secondary metabolites;Global and Overview;Metabolism of terpenoids and polyketides	K13496	-	GO:0016740//transferase activity;GO:0016757//transferase activity, transferring glycosyl groups;GO:0016758//transferase activity, transferring hexosyl groups;GO:0003824//catalytic activity	GO:0008152//metabolic process
TCONS_00007437	evm.model.group4.1468	Zeatin biosynthesis	TOGT1	PREDICTED: scopoletin glucosyltransferase-like [Sesamum indicum]	Metabolism	Biosynthesis of other secondary metabolites;Global and Overview;Metabolism of terpenoids and polyketides	K13496	-	GO:0016740//transferase activity;GO:0016757//transferase activity, transferring glycosyl groups;GO:0016758//transferase activity, transferring hexosyl groups;GO:0003824//catalytic activity	GO:0008152//metabolic process
TCONS_00040853	evm.model.group4.1468	Zeatin biosynthesis	TOGT1	PREDICTED: scopoletin glucosyltransferase-like [Sesamum indicum]	Metabolism	Biosynthesis of other secondary metabolites;Global and Overview;Metabolism of terpenoids and polyketides	K13496	-	GO:0016740//transferase activity;GO:0016757//transferase activity, transferring glycosyl groups;GO:0016758//transferase activity, transferring hexosyl groups;GO:0003824//catalytic activity	GO:0008152//metabolic process
TCONS_00040357	evm.model.group4.1468	Zeatin biosynthesis	TOGT1	PREDICTED: scopoletin glucosyltransferase-like [Sesamum indicum]	Metabolism	Biosynthesis of other secondary metabolites;Global and Overview;Metabolism of terpenoids and polyketides	K13496	-	GO:0016740//transferase activity;GO:0016757//transferase activity, transferring glycosyl groups;GO:0016758//transferase activity, transferring hexosyl groups;GO:0003824//catalytic activity	GO:0008152//metabolic process
TCONS_00012331	evm.model.group4.1468	Zeatin biosynthesis	TOGT1	PREDICTED: scopoletin glucosyltransferase-like [Sesamum indicum]	Metabolism	Biosynthesis of other secondary metabolites;Global and Overview;Metabolism of terpenoids and polyketides	K13496	-	GO:0016740//transferase activity;GO:0016757//transferase activity, transferring glycosyl groups;GO:0016758//transferase activity, transferring hexosyl groups;GO:0003824//catalytic activity	GO:0008152//metabolic process
TCONS_00055063	evm.model.group4.1468	Zeatin biosynthesis	TOGT1	PREDICTED: scopoletin glucosyltransferase-like [Sesamum indicum]	Metabolism	Biosynthesis of other secondary metabolites;Global and Overview;Metabolism of terpenoids and polyketides	K13496	-	GO:0016740//transferase activity;GO:0016757//transferase activity, transferring glycosyl groups;GO:0016758//transferase activity, transferring hexosyl groups;GO:0003824//catalytic activity	GO:0008152//metabolic process
TCONS_00032960	evm.model.group4.1468	Zeatin biosynthesis	TOGT1	PREDICTED: scopoletin glucosyltransferase-like [Sesamum indicum]	Metabolism	Biosynthesis of other secondary metabolites;Global and Overview;Metabolism of terpenoids and polyketides	K13496	-	GO:0016740//transferase activity;GO:0016757//transferase activity, transferring glycosyl groups;GO:0016758//transferase activity, transferring hexosyl groups;GO:0003824//catalytic activity	GO:0008152//metabolic process
TCONS_00048546	evm.model.group0.124	Plant hormone signal transduction	BHLH2	PREDICTED: transcription factor EGL1-like isoform X2 [Sesamum indicum]	Environmental Information Processing	Signal transduction	K13422	-	GO:0005515//protein binding;GO:0005488//binding;GO:0046983//protein dimerization activity	-
TCONS_00027343	evm.model.group4.1468	Zeatin biosynthesis	TOGT1	PREDICTED: scopoletin glucosyltransferase-like [Sesamum indicum]	Metabolism	Biosynthesis of other secondary metabolites;Global and Overview;Metabolism of terpenoids and polyketides	K13496	-	GO:0016740//transferase activity;GO:0016757//transferase activity, transferring glycosyl groups;GO:0016758//transferase activity, transferring hexosyl groups;GO:0003824//catalytic activity	GO:0008152//metabolic process
TCONS_00024088	evm.model.group4.1468	Zeatin biosynthesis	TOGT1	PREDICTED: scopoletin glucosyltransferase-like [Sesamum indicum]	Metabolism	Biosynthesis of other secondary metabolites;Global and Overview;Metabolism of terpenoids and polyketides	K13496	-	GO:0016740//transferase activity;GO:0016757//transferase activity, transferring glycosyl groups;GO:0016758//transferase activity, transferring hexosyl groups;GO:0003824//catalytic activity	GO:0008152//metabolic process
TCONS_00041707	evm.model.group4.1468	Zeatin biosynthesis	TOGT1	PREDICTED: scopoletin glucosyltransferase-like [Sesamum indicum]	Metabolism	Biosynthesis of other secondary metabolites;Global and Overview;Metabolism of terpenoids and polyketides	K13496	-	GO:0016740//transferase activity;GO:0016757//transferase activity, transferring glycosyl groups;GO:0016758//transferase activity, transferring hexosyl groups;GO:0003824//catalytic activity	GO:0008152//metabolic process
TCONS_00054766	evm.model.group4.1468	Zeatin biosynthesis	TOGT1	PREDICTED: scopoletin glucosyltransferase-like [Sesamum indicum]	Metabolism	Biosynthesis of other secondary metabolites;Global and Overview;Metabolism of terpenoids and polyketides	K13496	-	GO:0016740//transferase activity;GO:0016757//transferase activity, transferring glycosyl groups;GO:0016758//transferase activity, transferring hexosyl groups;GO:0003824//catalytic activity	GO:0008152//metabolic process
TCONS_00013231	evm.model.group4.1468	Zeatin biosynthesis	TOGT1	PREDICTED: scopoletin glucosyltransferase-like [Sesamum indicum]	Metabolism	Biosynthesis of other secondary metabolites;Global and Overview;Metabolism of terpenoids and polyketides	K13496	-	GO:0016740//transferase activity;GO:0016757//transferase activity, transferring glycosyl groups;GO:0016758//transferase activity, transferring hexosyl groups;GO:0003824//catalytic activity	GO:0008152//metabolic process
TCONS_00000433	evm.model.group4.1468	Zeatin biosynthesis	TOGT1	PREDICTED: scopoletin glucosyltransferase-like [Sesamum indicum]	Metabolism	Biosynthesis of other secondary metabolites;Global and Overview;Metabolism of terpenoids and polyketides	K13496	-	GO:0016740//transferase activity;GO:0016757//transferase activity, transferring glycosyl groups;GO:0016758//transferase activity, transferring hexosyl groups;GO:0003824//catalytic activity	GO:0008152//metabolic process
TCONS_00018481	evm.model.group4.1468	Zeatin biosynthesis	TOGT1	PREDICTED: scopoletin glucosyltransferase-like [Sesamum indicum]	Metabolism	Biosynthesis of other secondary metabolites;Global and Overview;Metabolism of terpenoids and polyketides	K13496	-	GO:0016740//transferase activity;GO:0016757//transferase activity, transferring glycosyl groups;GO:0016758//transferase activity, transferring hexosyl groups;GO:0003824//catalytic activity	GO:0008152//metabolic process
TCONS_00006242	evm.model.group1.1250	alpha-Linolenic acid metabolism	DSEL	PREDICTED: phospholipase A1-IIgamma-like [Sesamum indicum]	Metabolism	Lipid metabolism;Global and Overview	K16818	-	GO:0016788//hydrolase activity, acting on ester bonds;GO:0016298//lipase activity;GO:0016787//hydrolase activity;GO:0003824//catalytic activity;GO:0052689//carboxylic ester hydrolase activity;GO:0004806//triglyceride lipase activity	GO:0044699//single-organism process;GO:0044710//single-organism metabolic process;GO:0006629//lipid metabolic process;GO:0071704//organic substance metabolic process;GO:0044238//primary metabolic process;GO:0008152//metabolic process
TCONS_00021800	evm.model.group16.694	alpha-Linolenic acid metabolism	OPR11	PREDICTED: putative 12-oxophytodienoate reductase 11 [Sesamum indicum]	Metabolism	Global and Overview;Lipid metabolism	K05894	-	GO:0010181//FMN binding;GO:0043168//anion binding;GO:0005488//binding;GO:0048037//cofactor binding;GO:0032553//ribonucleotide binding;GO:1901265//nucleoside phosphate binding;GO:1901363//heterocyclic compound binding;GO:0043167//ion binding;GO:0000166//nucleotide binding;GO:0003824//catalytic activity;GO:0097159//organic cyclic compound binding;GO:0050662//coenzyme binding;GO:0016491//oxidoreduct…	GO:0044710//single-organism metabolic process;GO:0055114//oxidation-reduction process;GO:0044699//single-organism process;GO:0008152//metabolic process
TCONS_00002423	evm.model.group4.1468	Zeatin biosynthesis	TOGT1	PREDICTED: scopoletin glucosyltransferase-like [Sesamum indicum]	Metabolism	Biosynthesis of other secondary metabolites;Global and Overview;Metabolism of terpenoids and polyketides	K13496	-	GO:0016740//transferase activity;GO:0016757//transferase activity, transferring glycosyl groups;GO:0016758//transferase activity, transferring hexosyl groups;GO:0003824//catalytic activity	GO:0008152//metabolic process
TCONS_00019112	evm.model.group4.1468	Zeatin biosynthesis	TOGT1	PREDICTED: scopoletin glucosyltransferase-like [Sesamum indicum]	Metabolism	Biosynthesis of other secondary metabolites;Global and Overview;Metabolism of terpenoids and polyketides	K13496	-	GO:0016740//transferase activity;GO:0016757//transferase activity, transferring glycosyl groups;GO:0016758//transferase activity, transferring hexosyl groups;GO:0003824//catalytic activity	GO:0008152//metabolic process
TCONS_00025272	evm.model.group6.274	Plant hormone signal transduction	SPL6	LIGULELESS1 protein, putative [Theobroma cacao]	Environmental Information Processing	Signal transduction	K13415	GO:0005634//nucleus;GO:0044424//intracellular part;GO:0044464//cell part;GO:0043231//intracellular membrane-bounded organelle;GO:0043226//organelle;GO:0005622//intracellular;GO:0005623//cell;GO:0043229//intracellular organelle;GO:0043227//membrane-bounded organelle	GO:0003676//nucleic acid binding;GO:1901363//heterocyclic compound binding;GO:0005488//binding;GO:0097159//organic cyclic compound binding;GO:0003677//DNA binding	-
TCONS_00003317	evm.model.group4.1468	Zeatin biosynthesis	TOGT1	PREDICTED: scopoletin glucosyltransferase-like [Sesamum indicum]	Metabolism	Biosynthesis of other secondary metabolites;Global and Overview;Metabolism of terpenoids and polyketides	K13496	-	GO:0016740//transferase activity;GO:0016757//transferase activity, transferring glycosyl groups;GO:0016758//transferase activity, transferring hexosyl groups;GO:0003824//catalytic activity	GO:0008152//metabolic process
TCONS_00001481	evm.model.group4.1468	Zeatin biosynthesis	TOGT1	PREDICTED: scopoletin glucosyltransferase-like [Sesamum indicum]	Metabolism	Biosynthesis of other secondary metabolites;Global and Overview;Metabolism of terpenoids and polyketides	K13496	-	GO:0016740//transferase activity;GO:0016757//transferase activity, transferring glycosyl groups;GO:0016758//transferase activity, transferring hexosyl groups;GO:0003824//catalytic activity	GO:0008152//metabolic process
TCONS_00028440	evm.model.group1.1250	alpha-Linolenic acid metabolism	DSEL	PREDICTED: phospholipase A1-IIgamma-like [Sesamum indicum]	Metabolism	Lipid metabolism;Global and Overview	K16818	-	GO:0016788//hydrolase activity, acting on ester bonds;GO:0016298//lipase activity;GO:0016787//hydrolase activity;GO:0003824//catalytic activity;GO:0052689//carboxylic ester hydrolase activity;GO:0004806//triglyceride lipase activity	GO:0044699//single-organism process;GO:0044710//single-organism metabolic process;GO:0006629//lipid metabolic process;GO:0071704//organic substance metabolic process;GO:0044238//primary metabolic process;GO:0008152//metabolic process
TCONS_00000932	evm.model.group4.1468	Zeatin biosynthesis	TOGT1	PREDICTED: scopoletin glucosyltransferase-like [Sesamum indicum]	Metabolism	Biosynthesis of other secondary metabolites;Global and Overview;Metabolism of terpenoids and polyketides	K13496	-	GO:0016740//transferase activity;GO:0016757//transferase activity, transferring glycosyl groups;GO:0016758//transferase activity, transferring hexosyl groups;GO:0003824//catalytic activity	GO:0008152//metabolic process
TCONS_00000732	evm.model.group4.1468	Zeatin biosynthesis	TOGT1	PREDICTED: scopoletin glucosyltransferase-like [Sesamum indicum]	Metabolism	Biosynthesis of other secondary metabolites;Global and Overview;Metabolism of terpenoids and polyketides	K13496	-	GO:0016740//transferase activity;GO:0016757//transferase activity, transferring glycosyl groups;GO:0016758//transferase activity, transferring hexosyl groups;GO:0003824//catalytic activity	GO:0008152//metabolic process
TCONS_00008359	evm.model.group1.1250	alpha-Linolenic acid metabolism	DSEL	PREDICTED: phospholipase A1-IIgamma-like [Sesamum indicum]	Metabolism	Lipid metabolism;Global and Overview	K16818	-	GO:0016788//hydrolase activity, acting on ester bonds;GO:0016298//lipase activity;GO:0016787//hydrolase activity;GO:0003824//catalytic activity;GO:0052689//carboxylic ester hydrolase activity;GO:0004806//triglyceride lipase activity	GO:0044699//single-organism process;GO:0044710//single-organism metabolic process;GO:0006629//lipid metabolic process;GO:0071704//organic substance metabolic process;GO:0044238//primary metabolic process;GO:0008152//metabolic process
TCONS_00017540	evm.model.group4.1468	Zeatin biosynthesis	TOGT1	PREDICTED: scopoletin glucosyltransferase-like [Sesamum indicum]	Metabolism	Biosynthesis of other secondary metabolites;Global and Overview;Metabolism of terpenoids and polyketides	K13496	-	GO:0016740//transferase activity;GO:0016757//transferase activity, transferring glycosyl groups;GO:0016758//transferase activity, transferring hexosyl groups;GO:0003824//catalytic activity	GO:0008152//metabolic process
TCONS_00003333	evm.model.group6.274	Plant hormone signal transduction	SPL6	LIGULELESS1 protein, putative [Theobroma cacao]	Environmental Information Processing	Signal transduction	K13415	GO:0005634//nucleus;GO:0044424//intracellular part;GO:0044464//cell part;GO:0043231//intracellular membrane-bounded organelle;GO:0043226//organelle;GO:0005622//intracellular;GO:0005623//cell;GO:0043229//intracellular organelle;GO:0043227//membrane-bounded organelle	GO:0003676//nucleic acid binding;GO:1901363//heterocyclic compound binding;GO:0005488//binding;GO:0097159//organic cyclic compound binding;GO:0003677//DNA binding	-
TCONS_00003106	evm.model.group4.1468	Zeatin biosynthesis	TOGT1	PREDICTED: scopoletin glucosyltransferase-like [Sesamum indicum]	Metabolism	Biosynthesis of other secondary metabolites;Global and Overview;Metabolism of terpenoids and polyketides	K13496	-	GO:0016740//transferase activity;GO:0016757//transferase activity, transferring glycosyl groups;GO:0016758//transferase activity, transferring hexosyl groups;GO:0003824//catalytic activity	GO:0008152//metabolic process
TCONS_00021823	evm.model.group4.1468	Zeatin biosynthesis	TOGT1	PREDICTED: scopoletin glucosyltransferase-like [Sesamum indicum]	Metabolism	Biosynthesis of other secondary metabolites;Global and Overview;Metabolism of terpenoids and polyketides	K13496	-	GO:0016740//transferase activity;GO:0016757//transferase activity, transferring glycosyl groups;GO:0016758//transferase activity, transferring hexosyl groups;GO:0003824//catalytic activity	GO:0008152//metabolic process
TCONS_00019873	evm.model.group4.1468	Zeatin biosynthesis	TOGT1	PREDICTED: scopoletin glucosyltransferase-like [Sesamum indicum]	Metabolism	Biosynthesis of other secondary metabolites;Global and Overview;Metabolism of terpenoids and polyketides	K13496	-	GO:0016740//transferase activity;GO:0016757//transferase activity, transferring glycosyl groups;GO:0016758//transferase activity, transferring hexosyl groups;GO:0003824//catalytic activity	GO:0008152//metabolic process
TCONS_00002045	evm.model.group0.124	Plant hormone signal transduction	BHLH2	PREDICTED: transcription factor EGL1-like isoform X2 [Sesamum indicum]	Environmental Information Processing	Signal transduction	K13422	-	GO:0005515//protein binding;GO:0005488//binding;GO:0046983//protein dimerization activity	-
TCONS_00056135	evm.model.group4.1468	Zeatin biosynthesis	TOGT1	PREDICTED: scopoletin glucosyltransferase-like [Sesamum indicum]	Metabolism	Biosynthesis of other secondary metabolites;Global and Overview;Metabolism of terpenoids and polyketides	K13496	-	GO:0016740//transferase activity;GO:0016757//transferase activity, transferring glycosyl groups;GO:0016758//transferase activity, transferring hexosyl groups;GO:0003824//catalytic activity	GO:0008152//metabolic process
TCONS_00008650	evm.model.group4.1468	Zeatin biosynthesis	TOGT1	PREDICTED: scopoletin glucosyltransferase-like [Sesamum indicum]	Metabolism	Biosynthesis of other secondary metabolites;Global and Overview;Metabolism of terpenoids and polyketides	K13496	-	GO:0016740//transferase activity;GO:0016757//transferase activity, transferring glycosyl groups;GO:0016758//transferase activity, transferring hexosyl groups;GO:0003824//catalytic activity	GO:0008152//metabolic process
TCONS_00002422	evm.model.group4.1468	Zeatin biosynthesis	TOGT1	PREDICTED: scopoletin glucosyltransferase-like [Sesamum indicum]	Metabolism	Biosynthesis of other secondary metabolites;Global and Overview;Metabolism of terpenoids and polyketides	K13496	-	GO:0016740//transferase activity;GO:0016757//transferase activity, transferring glycosyl groups;GO:0016758//transferase activity, transferring hexosyl groups;GO:0003824//catalytic activity	GO:0008152//metabolic process
TCONS_00028341	evm.model.group4.1468	Zeatin biosynthesis	TOGT1	PREDICTED: scopoletin glucosyltransferase-like [Sesamum indicum]	Metabolism	Biosynthesis of other secondary metabolites;Global and Overview;Metabolism of terpenoids and polyketides	K13496	-	GO:0016740//transferase activity;GO:0016757//transferase activity, transferring glycosyl groups;GO:0016758//transferase activity, transferring hexosyl groups;GO:0003824//catalytic activity	GO:0008152//metabolic process
TCONS_00014482	evm.model.group4.1468	Zeatin biosynthesis	TOGT1	PREDICTED: scopoletin glucosyltransferase-like [Sesamum indicum]	Metabolism	Biosynthesis of other secondary metabolites;Global and Overview;Metabolism of terpenoids and polyketides	K13496	-	GO:0016740//transferase activity;GO:0016757//transferase activity, transferring glycosyl groups;GO:0016758//transferase activity, transferring hexosyl groups;GO:0003824//catalytic activity	GO:0008152//metabolic process
TCONS_00010361	evm.model.group7.264	Cysteine and methionine metabolism	-	-	-	-	-	-	-	-
TCONS_00009974	evm.model.group4.1468	Zeatin biosynthesis	TOGT1	PREDICTED: scopoletin glucosyltransferase-like [Sesamum indicum]	Metabolism	Biosynthesis of other secondary metabolites;Global and Overview;Metabolism of terpenoids and polyketides	K13496	-	GO:0016740//transferase activity;GO:0016757//transferase activity, transferring glycosyl groups;GO:0016758//transferase activity, transferring hexosyl groups;GO:0003824//catalytic activity	GO:0008152//metabolic process
TCONS_00022431	evm.model.group4.1468	Zeatin biosynthesis	TOGT1	PREDICTED: scopoletin glucosyltransferase-like [Sesamum indicum]	Metabolism	Biosynthesis of other secondary metabolites;Global and Overview;Metabolism of terpenoids and polyketides	K13496	-	GO:0016740//transferase activity;GO:0016757//transferase activity, transferring glycosyl groups;GO:0016758//transferase activity, transferring hexosyl groups;GO:0003824//catalytic activity	GO:0008152//metabolic process
TCONS_00017260	evm.model.group4.1468	Zeatin biosynthesis	TOGT1	PREDICTED: scopoletin glucosyltransferase-like [Sesamum indicum]	Metabolism	Biosynthesis of other secondary metabolites;Global and Overview;Metabolism of terpenoids and polyketides	K13496	-	GO:0016740//transferase activity;GO:0016757//transferase activity, transferring glycosyl groups;GO:0016758//transferase activity, transferring hexosyl groups;GO:0003824//catalytic activity	GO:0008152//metabolic process
TCONS_00003353	evm.model.group4.1468	Zeatin biosynthesis	TOGT1	PREDICTED: scopoletin glucosyltransferase-like [Sesamum indicum]	Metabolism	Biosynthesis of other secondary metabolites;Global and Overview;Metabolism of terpenoids and polyketides	K13496	-	GO:0016740//transferase activity;GO:0016757//transferase activity, transferring glycosyl groups;GO:0016758//transferase activity, transferring hexosyl groups;GO:0003824//catalytic activity	GO:0008152//metabolic process
TCONS_00024211	evm.model.group4.1468	Zeatin biosynthesis	TOGT1	PREDICTED: scopoletin glucosyltransferase-like [Sesamum indicum]	Metabolism	Biosynthesis of other secondary metabolites;Global and Overview;Metabolism of terpenoids and polyketides	K13496	-	GO:0016740//transferase activity;GO:0016757//transferase activity, transferring glycosyl groups;GO:0016758//transferase activity, transferring hexosyl groups;GO:0003824//catalytic activity	GO:0008152//metabolic process
TCONS_00046385	evm.model.group4.1468	Zeatin biosynthesis	TOGT1	PREDICTED: scopoletin glucosyltransferase-like [Sesamum indicum]	Metabolism	Biosynthesis of other secondary metabolites;Global and Overview;Metabolism of terpenoids and polyketides	K13496	-	GO:0016740//transferase activity;GO:0016757//transferase activity, transferring glycosyl groups;GO:0016758//transferase activity, transferring hexosyl groups;GO:0003824//catalytic activity	GO:0008152//metabolic process
TCONS_00000981	evm.model.group4.1468	Zeatin biosynthesis	TOGT1	PREDICTED: scopoletin glucosyltransferase-like [Sesamum indicum]	Metabolism	Biosynthesis of other secondary metabolites;Global and Overview;Metabolism of terpenoids and polyketides	K13496	-	GO:0016740//transferase activity;GO:0016757//transferase activity, transferring glycosyl groups;GO:0016758//transferase activity, transferring hexosyl groups;GO:0003824//catalytic activity	GO:0008152//metabolic process
TCONS_00036850	evm.model.group4.1468	Zeatin biosynthesis	TOGT1	PREDICTED: scopoletin glucosyltransferase-like [Sesamum indicum]	Metabolism	Biosynthesis of other secondary metabolites;Global and Overview;Metabolism of terpenoids and polyketides	K13496	-	GO:0016740//transferase activity;GO:0016757//transferase activity, transferring glycosyl groups;GO:0016758//transferase activity, transferring hexosyl groups;GO:0003824//catalytic activity	GO:0008152//metabolic process
TCONS_00038230	evm.model.group0.1831	alpha-Linolenic acid metabolism	-	PREDICTED: glyoxysomal fatty acid beta-oxidation multifunctional protein MFP-a-like isoform X2 [Sesamum indicum]	Metabolism	Global and Overview;Lipid metabolism	K10527	-	GO:0003824//catalytic activity;GO:0016614//oxidoreductase activity, acting on CH-OH group of donors;GO:0016616//oxidoreductase activity, acting on the CH-OH group of donors, NAD or NADP as acceptor;GO:0016491//oxidoreductase activity;GO:0003857//3-hydroxyacyl-CoA dehydrogenase activity	GO:0044763//single-organism cellular process;GO:0009987//cellular process;GO:0044255//cellular lipid metabolic process;GO:0044281//small molecule metabolic process;GO:0055114//oxidation-reduction process;GO:0071704//organic substance metabolic process;GO:0006629//lipid metabolic process;GO:0044238//primary metabolic process;GO:0006631//fatty acid metabolic process;GO:0044237//cellular metabolic p…
TCONS_00029002	evm.model.group4.1468	Zeatin biosynthesis	TOGT1	PREDICTED: scopoletin glucosyltransferase-like [Sesamum indicum]	Metabolism	Biosynthesis of other secondary metabolites;Global and Overview;Metabolism of terpenoids and polyketides	K13496	-	GO:0016740//transferase activity;GO:0016757//transferase activity, transferring glycosyl groups;GO:0016758//transferase activity, transferring hexosyl groups;GO:0003824//catalytic activity	GO:0008152//metabolic process
TCONS_00000369	evm.model.group4.1468	Zeatin biosynthesis	TOGT1	PREDICTED: scopoletin glucosyltransferase-like [Sesamum indicum]	Metabolism	Biosynthesis of other secondary metabolites;Global and Overview;Metabolism of terpenoids and polyketides	K13496	-	GO:0016740//transferase activity;GO:0016757//transferase activity, transferring glycosyl groups;GO:0016758//transferase activity, transferring hexosyl groups;GO:0003824//catalytic activity	GO:0008152//metabolic process

## Sheet: Antisense
Table S6 The annotation of genes regulated by potential lncRNAs via antisense regulation
lncRNA_ID	GeneID	Pathway	Symbol	Description	KEGG_A_class	KEGG_B_class	K_ID	GO Component	GO Function	GO Process
TCONS_00029910	evm.model.group3.1526	Brassinosteroid biosynthesis	CYP85A1	PREDICTED: cytochrome P450 85A1 [Sesamum indicum]	Metabolism	Global and Overview;Metabolism of terpenoids and polyketides	K12640	-	GO:0097159//organic cyclic compound binding;GO:0005506//iron ion binding;GO:0016491//oxidoreductase activity;GO:0009055//electron carrier activity;GO:0046914//transition metal ion binding;GO:0046906//tetrapyrrole binding;GO:1901363//heterocyclic compound binding;GO:0003824//catalytic activity;GO:0005488//binding;GO:0043169//cation binding;GO:0016705//oxidoreductase activity, acting on paired dono…	GO:0055114//oxidation-reduction process;GO:0008152//metabolic process;GO:0044699//single-organism process;GO:0044710//single-organism metabolic process
TCONS_00005523	evm.model.group1.1223	Plant hormone signal transduction	SBP2	PREDICTED: squamosa promoter-binding protein 2-like [Sesamum indicum]	Environmental Information Processing	Signal transduction	K13415	GO:0043231//intracellular membrane-bounded organelle;GO:0043226//organelle;GO:0005623//cell;GO:0005622//intracellular;GO:0005634//nucleus;GO:0043229//intracellular organelle;GO:0044424//intracellular part;GO:0043227//membrane-bounded organelle;GO:0044464//cell part	GO:0003676//nucleic acid binding;GO:0097159//organic cyclic compound binding;GO:1901363//heterocyclic compound binding;GO:0005488//binding;GO:0003677//DNA binding	-
TCONS_00040950	evm.model.group7.1504	alpha-Linolenic acid metabolism	4CLL5	PREDICTED: 4-coumarate--CoA ligase-like 5 [Sesamum indicum]	Metabolism	Lipid metabolism;Global and Overview	K10526	-	GO:0003824//catalytic activity	GO:0008152//metabolic process
TCONS_00021888	evm.model.group17.289	Carotenoid biosynthesis	At3g48460	(1-2)-alpha-L-fucosidase ortholog, partial [Nicotiana alata]	Metabolism	Global and Overview;Metabolism of terpenoids and polyketides	K00514	-	GO:0016787//hydrolase activity;GO:0003824//catalytic activity;GO:0016788//hydrolase activity, acting on ester bonds	GO:0044699//single-organism process;GO:0006629//lipid metabolic process;GO:0008152//metabolic process;GO:0071704//organic substance metabolic process;GO:0044238//primary metabolic process;GO:0044710//single-organism metabolic process
TCONS_00052691	evm.model.scaffold247.62	Plant hormone signal transduction	SAUR64	PREDICTED: auxin-induced protein X10A-like [Sesamum indicum]	Environmental Information Processing	Signal transduction	K14488	-	-	-
TCONS_00040948	evm.model.group7.1504	alpha-Linolenic acid metabolism	4CLL5	PREDICTED: 4-coumarate--CoA ligase-like 5 [Sesamum indicum]	Metabolism	Lipid metabolism;Global and Overview	K10526	-	GO:0003824//catalytic activity	GO:0008152//metabolic process
TCONS_00021887	evm.model.group17.289	Carotenoid biosynthesis	At3g48460	(1-2)-alpha-L-fucosidase ortholog, partial [Nicotiana alata]	Metabolism	Global and Overview;Metabolism of terpenoids and polyketides	K00514	-	GO:0016787//hydrolase activity;GO:0003824//catalytic activity;GO:0016788//hydrolase activity, acting on ester bonds	GO:0044699//single-organism process;GO:0006629//lipid metabolic process;GO:0008152//metabolic process;GO:0071704//organic substance metabolic process;GO:0044238//primary metabolic process;GO:0044710//single-organism metabolic process
TCONS_00052620	evm.model.scaffold246.26	Plant hormone signal transduction	LAX5	PREDICTED: auxin transporter-like protein 2 [Erythranthe guttatus]	Environmental Information Processing	Signal transduction	K13946	-	-	-
TCONS_00027542	evm.model.group3.644	Plant hormone signal transduction	SAUR40	PREDICTED: uncharacterized protein LOC105178371 [Sesamum indicum]	Environmental Information Processing	Signal transduction	K14488	-	-	-
TCONS_00018207	evm.model.group15.511	alpha-Linolenic acid metabolism	At5g38780	PREDICTED: probable S-adenosylmethionine-dependent methyltransferase At5g38100 [Erythranthe guttatus]	Metabolism	Global and Overview;Lipid metabolism	K08241	-	GO:0008168//methyltransferase activity;GO:0016741//transferase activity, transferring one-carbon groups;GO:0003824//catalytic activity;GO:0016740//transferase activity	-
TCONS_00014903	evm.model.group13.815	Plant hormone signal transduction	IAA27	PREDICTED: auxin-responsive protein IAA27 [Sesamum indicum]	Environmental Information Processing	Signal transduction	K14484	GO:0043226//organelle;GO:0043229//intracellular organelle;GO:0043227//membrane-bounded organelle;GO:0005622//intracellular;GO:0043231//intracellular membrane-bounded organelle;GO:0044464//cell part;GO:0005634//nucleus;GO:0005623//cell;GO:0044424//intracellular part	GO:0005515//protein binding;GO:0005488//binding;GO:0046983//protein dimerization activity	GO:2001141//regulation of RNA biosynthetic process;GO:0060255//regulation of macromolecule metabolic process;GO:0006355//regulation of transcription, DNA-templated;GO:0051171//regulation of nitrogen compound metabolic process;GO:0080090//regulation of primary metabolic process;GO:0010556//regulation of macromolecule biosynthetic process;GO:0031323//regulation of cellular metabolic process;GO:0050…
TCONS_00005782	evm.model.group1.1540	Cysteine and methionine metabolism	ASP1	hypothetical protein EUTSA_v10017805mg [Eutrema salsugineum]	Metabolism	Global and Overview;Amino acid metabolism;Biosynthesis of other secondary metabolites;Energy metabolism	K14455	-	GO:0003824//catalytic activity;GO:0048037//cofactor binding;GO:0016769//transferase activity, transferring nitrogenous groups;GO:0043167//ion binding;GO:0030170//pyridoxal phosphate binding;GO:0005488//binding;GO:0097159//organic cyclic compound binding;GO:0016740//transferase activity;GO:0008483//transaminase activity;GO:0043168//anion binding;GO:1901363//heterocyclic compound binding	GO:0071704//organic substance metabolic process;GO:0006520//cellular amino acid metabolic process;GO:0008152//metabolic process;GO:0006807//nitrogen compound metabolic process;GO:1901564//organonitrogen compound metabolic process;GO:0019752//carboxylic acid metabolic process;GO:0044237//cellular metabolic process;GO:0009058//biosynthetic process;GO:0044763//single-organism cellular process;GO:000…
TCONS_00040949	evm.model.group7.1504	alpha-Linolenic acid metabolism	4CLL5	PREDICTED: 4-coumarate--CoA ligase-like 5 [Sesamum indicum]	Metabolism	Lipid metabolism;Global and Overview	K10526	-	GO:0003824//catalytic activity	GO:0008152//metabolic process
TCONS_00039296	evm.model.group6.1306	Plant hormone signal transduction	AUX22	PREDICTED: auxin-induced protein IAA6 [Sesamum indicum]	Environmental Information Processing	Signal transduction	K14484	GO:0005634//nucleus;GO:0043226//organelle;GO:0005622//intracellular;GO:0043227//membrane-bounded organelle;GO:0005623//cell;GO:0043229//intracellular organelle;GO:0043231//intracellular membrane-bounded organelle;GO:0044424//intracellular part;GO:0044464//cell part	GO:0005488//binding;GO:0005515//protein binding;GO:0046983//protein dimerization activity	GO:0010556//regulation of macromolecule biosynthetic process;GO:0080090//regulation of primary metabolic process;GO:0009889//regulation of biosynthetic process;GO:0051171//regulation of nitrogen compound metabolic process;GO:0031323//regulation of cellular metabolic process;GO:0065007//biological regulation;GO:0010468//regulation of gene expression;GO:1903506//regulation of nucleic acid-templated…
TCONS_00036519	evm.model.group5.1567	Plant hormone signal transduction	ARF17	PREDICTED: auxin response factor 17-like [Sesamum indicum]	Environmental Information Processing	Signal transduction	K14486	GO:0005634//nucleus;GO:0044424//intracellular part;GO:0043229//intracellular organelle;GO:0043227//membrane-bounded organelle;GO:0044464//cell part;GO:0043226//organelle;GO:0043231//intracellular membrane-bounded organelle;GO:0005623//cell;GO:0005622//intracellular	GO:0097159//organic cyclic compound binding;GO:0005488//binding;GO:0003677//DNA binding;GO:0003676//nucleic acid binding;GO:1901363//heterocyclic compound binding	GO:1903506//regulation of nucleic acid-templated transcription;GO:0010556//regulation of macromolecule biosynthetic process;GO:0010033//response to organic substance;GO:2000112//regulation of cellular macromolecule biosynthetic process;GO:0050896//response to stimulus;GO:0050789//regulation of biological process;GO:0065007//biological regulation;GO:0042221//response to chemical;GO:0019222//regula…
TCONS_00053419	evm.model.scaffold289.30	Phenylalanine metabolism	At5g24080	hypothetical protein EUGRSUZ_H04921 [Eucalyptus grandis]	Metabolism	Global and Overview;Biosynthesis of other secondary metabolites;Amino acid metabolism;Metabolism of other amino acids	K00276	-	-	-
TCONS_00054956	evm.model.scaffold425.24	Plant hormone signal transduction	ERF096	PREDICTED: ethylene-responsive transcription factor ERF096 [Sesamum indicum]	Environmental Information Processing	Signal transduction	K14516	-	GO:0001071//nucleic acid binding transcription factor activity;GO:0003700//transcription factor activity, sequence-specific DNA binding	GO:0031326//regulation of cellular biosynthetic process;GO:1903506//regulation of nucleic acid-templated transcription;GO:0050794//regulation of cellular process;GO:0010468//regulation of gene expression;GO:0051252//regulation of RNA metabolic process;GO:0006355//regulation of transcription, DNA-templated;GO:0019219//regulation of nucleobase-containing compound metabolic process;GO:0031323//regul…
TCONS_00042357	evm.model.group7.3179	Plant hormone signal transduction	TGA21	PREDICTED: transcription factor HBP-1b(c38) [Sesamum indicum]	Environmental Information Processing	Signal transduction	K14431	-	GO:0005488//binding;GO:0003677//DNA binding;GO:0003676//nucleic acid binding;GO:1901363//heterocyclic compound binding;GO:0097159//organic cyclic compound binding;GO:0043565//sequence-specific DNA binding;GO:0001071//nucleic acid binding transcription factor activity;GO:0003700//transcription factor activity, sequence-specific DNA binding	GO:0050794//regulation of cellular process;GO:0060255//regulation of macromolecule metabolic process;GO:0050789//regulation of biological process;GO:0016070//RNA metabolic process;GO:1901360//organic cyclic compound metabolic process;GO:0032774//RNA biosynthetic process;GO:0019219//regulation of nucleobase-containing compound metabolic process;GO:0080090//regulation of primary metabolic process;G…
TCONS_00042743	evm.model.group7.3614	Cysteine and methionine metabolism	CMT3	PREDICTED: DNA (cytosine-5)-methyltransferase CMT3 [Sesamum indicum]	Metabolism	Amino acid metabolism;Global and Overview	K00558	-	GO:0016741//transferase activity, transferring one-carbon groups;GO:0003676//nucleic acid binding;GO:0003824//catalytic activity;GO:0005488//binding;GO:0016740//transferase activity;GO:0097159//organic cyclic compound binding;GO:0008168//methyltransferase activity;GO:0003677//DNA binding;GO:1901363//heterocyclic compound binding	GO:0090304//nucleic acid metabolic process;GO:0006807//nitrogen compound metabolic process;GO:0044728//DNA methylation or demethylation;GO:0046483//heterocycle metabolic process;GO:0006304//DNA modification;GO:0006305//DNA alkylation;GO:0044237//cellular metabolic process;GO:0006725//cellular aromatic compound metabolic process;GO:0006139//nucleobase-containing compound metabolic process;GO:00063…
TCONS_00014902	evm.model.group13.815	Plant hormone signal transduction	IAA27	PREDICTED: auxin-responsive protein IAA27 [Sesamum indicum]	Environmental Information Processing	Signal transduction	K14484	GO:0043226//organelle;GO:0043229//intracellular organelle;GO:0043227//membrane-bounded organelle;GO:0005622//intracellular;GO:0043231//intracellular membrane-bounded organelle;GO:0044464//cell part;GO:0005634//nucleus;GO:0005623//cell;GO:0044424//intracellular part	GO:0005515//protein binding;GO:0005488//binding;GO:0046983//protein dimerization activity	GO:2001141//regulation of RNA biosynthetic process;GO:0060255//regulation of macromolecule metabolic process;GO:0006355//regulation of transcription, DNA-templated;GO:0051171//regulation of nitrogen compound metabolic process;GO:0080090//regulation of primary metabolic process;GO:0010556//regulation of macromolecule biosynthetic process;GO:0031323//regulation of cellular metabolic process;GO:0050…
TCONS_00012666	evm.model.group12.128	alpha-Linolenic acid metabolism	DSEL	PREDICTED: phospholipase A1-II 1-like [Sesamum indicum]	Metabolism	Lipid metabolism;Global and Overview	K16818	-	GO:0016787//hydrolase activity;GO:0016788//hydrolase activity, acting on ester bonds;GO:0004806//triglyceride lipase activity;GO:0003824//catalytic activity;GO:0016298//lipase activity;GO:0052689//carboxylic ester hydrolase activity	GO:0044238//primary metabolic process;GO:0044699//single-organism process;GO:0071704//organic substance metabolic process;GO:0044710//single-organism metabolic process;GO:0008152//metabolic process;GO:0006629//lipid metabolic process
TCONS_00001151	evm.model.group0.1393	alpha-Linolenic acid metabolism	AOC4	PREDICTED: allene oxide cyclase 4, chloroplastic-like [Pyrus x bretschneideri]	Metabolism	Lipid metabolism;Global and Overview	K10525	GO:0044424//intracellular part;GO:0043226//organelle;GO:0009507//chloroplast;GO:0044464//cell part;GO:0005623//cell;GO:0043227//membrane-bounded organelle;GO:0043229//intracellular organelle;GO:0005737//cytoplasm;GO:0044444//cytoplasmic part;GO:0043231//intracellular membrane-bounded organelle;GO:0005622//intracellular;GO:0009536//plastid	GO:0016853//isomerase activity;GO:0003824//catalytic activity	-
TCONS_00024361	evm.model.group2.1030	Zeatin biosynthesis	ZOG1	hypothetical protein MIMGU_mgv1a024073mg [Erythranthe guttata]	Metabolism	Metabolism of terpenoids and polyketides	K13495	-	GO:0016740//transferase activity;GO:0016758//transferase activity, transferring hexosyl groups;GO:0016757//transferase activity, transferring glycosyl groups;GO:0003824//catalytic activity	GO:0008152//metabolic process
TCONS_00042646	evm.model.group7.3510	Plant hormone signal transduction	ARG7	PREDICTED: auxin-induced protein 15A [Sesamum indicum]	Environmental Information Processing	Signal transduction	K14488	-	-	-
TCONS_00033318	evm.model.group4.1631	Cysteine and methionine metabolism	-	PREDICTED: malate dehydrogenase, glyoxysomal-like [Sesamum indicum]	Metabolism	Amino acid metabolism;Global and Overview;Energy metabolism;Carbohydrate metabolism	K00026	-	GO:0030060//L-malate dehydrogenase activity;GO:0016616//oxidoreductase activity, acting on the CH-OH group of donors, NAD or NADP as acceptor;GO:0003824//catalytic activity;GO:0016491//oxidoreductase activity;GO:0016615//malate dehydrogenase activity;GO:0016614//oxidoreductase activity, acting on CH-OH group of donors	GO:0071704//organic substance metabolic process;GO:0019752//carboxylic acid metabolic process;GO:0044237//cellular metabolic process;GO:0043436//oxoacid metabolic process;GO:0044763//single-organism cellular process;GO:0009987//cellular process;GO:0008152//metabolic process;GO:0006108//malate metabolic process;GO:0044238//primary metabolic process;GO:0006082//organic acid metabolic process;GO:004…
TCONS_00024160	evm.model.group2.766	Plant hormone signal transduction	IAA33	PREDICTED: auxin-responsive protein IAA33 [Sesamum indicum]	Environmental Information Processing	Signal transduction	K14484	GO:0005622//intracellular;GO:0043227//membrane-bounded organelle;GO:0005623//cell;GO:0005634//nucleus;GO:0043229//intracellular organelle;GO:0044464//cell part;GO:0044424//intracellular part;GO:0043226//organelle;GO:0043231//intracellular membrane-bounded organelle	GO:0005515//protein binding;GO:0046983//protein dimerization activity;GO:0005488//binding	GO:2000112//regulation of cellular macromolecule biosynthetic process;GO:0060255//regulation of macromolecule metabolic process;GO:0051252//regulation of RNA metabolic process;GO:0031326//regulation of cellular biosynthetic process;GO:0050789//regulation of biological process;GO:0006355//regulation of transcription, DNA-templated;GO:0019219//regulation of nucleobase-containing compound metabolic …
TCONS_00036568	evm.model.group5.1603	Plant hormone signal transduction	ARG7	hypothetical protein POPTR_0013s11550g [Populus trichocarpa]	Environmental Information Processing	Signal transduction	K14488	-	-	-
TCONS_00018208	evm.model.group15.511	alpha-Linolenic acid metabolism	At5g38780	PREDICTED: probable S-adenosylmethionine-dependent methyltransferase At5g38100 [Erythranthe guttatus]	Metabolism	Global and Overview;Lipid metabolism	K08241	-	GO:0008168//methyltransferase activity;GO:0016741//transferase activity, transferring one-carbon groups;GO:0003824//catalytic activity;GO:0016740//transferase activity	-
TCONS_00012038	evm.model.group11.935	Carotenoid biosynthesis	CYP707A1	PREDICTED: abscisic acid 8'-hydroxylase 1-like [Sesamum indicum]	Metabolism	Metabolism of terpenoids and polyketides	K09843	-	GO:0046872//metal ion binding;GO:0046914//transition metal ion binding;GO:0046906//tetrapyrrole binding;GO:0043167//ion binding;GO:0016491//oxidoreductase activity;GO:1901363//heterocyclic compound binding;GO:0009055//electron carrier activity;GO:0005506//iron ion binding;GO:0097159//organic cyclic compound binding;GO:0043169//cation binding;GO:0016705//oxidoreductase activity, acting on paired d…	GO:0008152//metabolic process;GO:0044710//single-organism metabolic process;GO:0044699//single-organism process;GO:0055114//oxidation-reduction process
TCONS_00052692	evm.model.scaffold247.62	Plant hormone signal transduction	SAUR64	PREDICTED: auxin-induced protein X10A-like [Sesamum indicum]	Environmental Information Processing	Signal transduction	K14488	-	-	-
TCONS_00034973	evm.model.group5.1550	Plant hormone signal transduction	MMK1	PREDICTED: LOW QUALITY PROTEIN: mitogen-activated protein kinase homolog MMK1-like [Sesamum indicum]	Organismal Systems;Environmental Information Processing	Environmental adaptation;Signal transduction	K14512	-	GO:0043168//anion binding;GO:0032559//adenyl ribonucleotide binding;GO:0005488//binding;GO:0004713//protein tyrosine kinase activity;GO:1901363//heterocyclic compound binding;GO:0016772//transferase activity, transferring phosphorus-containing groups;GO:0032549//ribonucleoside binding;GO:0016773//phosphotransferase activity, alcohol group as acceptor;GO:0030554//adenyl nucleotide binding;GO:00167…	GO:0019538//protein metabolic process;GO:0009987//cellular process;GO:0006468//protein phosphorylation;GO:0071704//organic substance metabolic process;GO:0044237//cellular metabolic process;GO:0043412//macromolecule modification;GO:0006796//phosphate-containing compound metabolic process;GO:0044238//primary metabolic process;GO:0006464//cellular protein modification process;GO:0036211//protein mo…
TCONS_00024724	evm.model.group2.1444	Phenylalanine metabolism	PK1	PREDICTED: putative receptor protein kinase ZmPK1 [Sesamum indicum]	Metabolism	Metabolism of other amino acids;Biosynthesis of other secondary metabolites;Amino acid metabolism;Global and Overview	K00276	-	-	-
TCONS_00052739	evm.model.scaffold247.18	Plant hormone signal transduction	AMS	PREDICTED: transcription factor ABORTED MICROSPORES [Sesamum indicum]	Environmental Information Processing	Signal transduction	K13422	-	GO:0005515//protein binding;GO:0005488//binding;GO:0046983//protein dimerization activity	-
TCONS_00013785	evm.model.group12.503	Plant hormone signal transduction	ARF5	PREDICTED: auxin response factor 5 [Sesamum indicum]	Environmental Information Processing	Signal transduction	K14486	GO:0043226//organelle;GO:0005622//intracellular;GO:0005623//cell;GO:0043231//intracellular membrane-bounded organelle;GO:0043229//intracellular organelle;GO:0044464//cell part;GO:0005634//nucleus;GO:0043227//membrane-bounded organelle;GO:0044424//intracellular part	GO:0003676//nucleic acid binding;GO:0097159//organic cyclic compound binding;GO:0005515//protein binding;GO:0005488//binding;GO:1901363//heterocyclic compound binding;GO:0003677//DNA binding;GO:0046983//protein dimerization activity	GO:0050789//regulation of biological process;GO:0006355//regulation of transcription, DNA-templated;GO:0019219//regulation of nucleobase-containing compound metabolic process;GO:0009889//regulation of biosynthetic process;GO:0009719//response to endogenous stimulus;GO:0050794//regulation of cellular process;GO:0010468//regulation of gene expression;GO:0010556//regulation of macromolecule biosynth…
TCONS_00024362	evm.model.group2.1030	Zeatin biosynthesis	ZOG1	hypothetical protein MIMGU_mgv1a024073mg [Erythranthe guttata]	Metabolism	Metabolism of terpenoids and polyketides	K13495	-	GO:0016740//transferase activity;GO:0016758//transferase activity, transferring hexosyl groups;GO:0016757//transferase activity, transferring glycosyl groups;GO:0003824//catalytic activity	GO:0008152//metabolic process
