# Supplementary material for: Genome-wide analysis of lncRNA and mRNA expression and endogenous hormone regulation during tension wood formation in Catalpa bungei
Source: BMC Genomics. 2020 Sep 5;21:609. doi: 10.1186/s12864-020-07044-5 (PMC7487903; doi:10.1186/s12864-020-07044-5)
Supplement: Supplementary file 6 — Additional file 6: Table S7 The annotation of genes regulated by lncRNAs and transcription factors in the regulatory network. Table S8 The correlations between the expression of genes and regulators. [file 12864_2020_7044_MOESM6_ESM.xlsx]

## Sheet: Annotation
Table S7 The annotation of genes regulated by lncRNAs and transcription factors in the regulatory network
Type	id	Symbol	Description	KEGG_A_class	KEGG_B_class	Pathway	K_ID	GO Component	GO Function	GO Process
lncRNA	TCONS_00038974	-	-	-	-	-	-	-	-	-
lncRNA	TCONS_00038975	-	-	-	-	-	-	-	-	-
lncRNA	TCONS_00038976	-	-	-	-	-	-	-	-	-
lncRNA	TCONS_00052920	-	-	-	-	-	-	-	-	-
lncRNA	TCONS_00050278	-	-	-	-	-	-	-	-	-
lncRNA	TCONS_00050912	-	-	-	-	-	-	-	-	-
lncRNA	TCONS_00009639	-	-	-	-	-	-	-	-	-
lncRNA	TCONS_00052892	-	-	-	-	-	-	-	-	-
lncRNA	TCONS_00026154	-	XP_009764368.1 PREDICTED: cysteine-rich and transmembrane domain-containing protein A [Nicotiana sylvestris]	-	-	-	-	-	-	-
mRNA	evm.model.group6.919	BRI1	PREDICTED: tyrosine-sulfated glycopeptide receptor 1 [Sesamum indicum]	Environmental Information Processing	Signal transduction	ko04075//Plant hormone signal transduction	K13415	-	GO:0016773//phosphotransferase activity, alcohol group as acceptor;GO:0036094//small molecule binding;GO:0032553//ribonucleotide binding;GO:0000166//nucleotide binding;GO:0005488//binding;GO:0016772//transferase activity, transferring phosphorus-containing groups;GO:0097159//organic cyclic compound binding;GO:0005515//protein binding;GO:0005524//ATP binding;GO:0030554//adenyl nucleotide binding;G…	GO:0043170//macromolecule metabolic process;GO:0044237//cellular metabolic process;GO:0043412//macromolecule modification;GO:0036211//protein modification process;GO:0019538//protein metabolic process;GO:0006468//protein phosphorylation;GO:0044267//cellular protein metabolic process;GO:0009987//cellular process;GO:0006796//phosphate-containing compound metabolic process;GO:0016310//phosphorylatio…
mRNA	evm.model.scaffold249.45	ARF2	PREDICTED: auxin response factor 18-like [Sesamum indicum]	Environmental Information Processing	Signal transduction	ko04075//Plant hormone signal transduction	K14486	GO:0005623//cell;GO:0044464//cell part;GO:0043231//intracellular membrane-bounded organelle;GO:0043226//organelle;GO:0043227//membrane-bounded organelle;GO:0044424//intracellular part;GO:0043229//intracellular organelle;GO:0005634//nucleus;GO:0005622//intracellular	GO:0003677//DNA binding;GO:0005488//binding;GO:0097159//organic cyclic compound binding;GO:0003676//nucleic acid binding;GO:0046983//protein dimerization activity;GO:0005515//protein binding;GO:1901363//heterocyclic compound binding	GO:2000112//regulation of cellular macromolecule biosynthetic process;GO:0009889//regulation of biosynthetic process;GO:0050794//regulation of cellular process;GO:0009719//response to endogenous stimulus;GO:0042221//response to chemical;GO:0010556//regulation of macromolecule biosynthetic process;GO:0051171//regulation of nitrogen compound metabolic process;GO:2001141//regulation of RNA biosynthe…
mRNA	evm.model.group9.650	ARF3	PREDICTED: auxin response factor 19-like [Sesamum indicum]	Environmental Information Processing	Signal transduction	ko04075//Plant hormone signal transduction	K14486	GO:0044464//cell part;GO:0043231//intracellular membrane-bounded organelle;GO:0043226//organelle;GO:0005634//nucleus;GO:0043227//membrane-bounded organelle;GO:0043229//intracellular organelle;GO:0005622//intracellular;GO:0044424//intracellular part;GO:0005623//cell	GO:0097159//organic cyclic compound binding;GO:0005488//binding;GO:1901363//heterocyclic compound binding;GO:0003676//nucleic acid binding;GO:0003677//DNA binding;GO:0046983//protein dimerization activity;GO:0005515//protein binding	GO:0051171//regulation of nitrogen compound metabolic process;GO:0051252//regulation of RNA metabolic process;GO:2000112//regulation of cellular macromolecule biosynthetic process;GO:0010556//regulation of macromolecule biosynthetic process;GO:2001141//regulation of RNA biosynthetic process;GO:0009725//response to hormone;GO:0031323//regulation of cellular metabolic process;GO:0065007//biological…
mRNA	evm.model.group10.458	SAUR32	PREDICTED: uncharacterized protein LOC105959857 [Erythranthe guttatus]	Environmental Information Processing	Signal transduction	ko04075//Plant hormone signal transduction	K14488	-	-	-
mRNA	evm.model.scaffold249.11	MYC4	PREDICTED: transcription factor MYC2 [Sesamum indicum]	Environmental Information Processing	Signal transduction	ko04075//Plant hormone signal transduction	K13422	-	GO:0005515//protein binding;GO:0005488//binding;GO:0046983//protein dimerization activity	-
mRNA	evm.model.group2.990	NPR5	PREDICTED: regulatory protein NPR5-like [Sesamum indicum]	Environmental Information Processing	Signal transduction	ko04075//Plant hormone signal transduction	K14508	-	GO:0005488//binding;GO:0005515//protein binding	-
mRNA	evm.model.group6.851	CYP90B1	PREDICTED: abietadienol/abietadienal oxidase [Sesamum indicum]	Metabolism	Global and Overview;Metabolism of terpenoids and polyketides	ko01100//Metabolic pathways;ko01110//Biosynthesis of secondary metabolites;ko00905//Brassinosteroid biosynthesis	K09587	-	GO:0043169//cation binding;GO:0009055//electron carrier activity;GO:0097159//organic cyclic compound binding;GO:0003824//catalytic activity;GO:0016705//oxidoreductase activity, acting on paired donors, with incorporation or reduction of molecular oxygen;GO:0005488//binding;GO:0046914//transition metal ion binding;GO:0043167//ion binding;GO:0005506//iron ion binding;GO:0046872//metal ion binding;G…	GO:0055114//oxidation-reduction process;GO:0008152//metabolic process;GO:0044710//single-organism metabolic process;GO:0044699//single-organism process
mRNA	evm.model.group0.1192.1	B-ARR2	PREDICTED: two-component response regulator ARR2 [Sesamum indicum]	Environmental Information Processing	Signal transduction	ko04075//Plant hormone signal transduction	K14491	-	GO:0005057//receptor signaling protein activity;GO:0000156//phosphorelay response regulator activity;GO:0005488//binding;GO:0003682//chromatin binding;GO:0004871//signal transducer activity;GO:0044877//macromolecular complex binding	GO:0009987//cellular process;GO:0050896//response to stimulus;GO:0044763//single-organism cellular process;GO:0044700//single organism signaling;GO:0060255//regulation of macromolecule metabolic process;GO:0023052//signaling;GO:0044699//single-organism process;GO:0009889//regulation of biosynthetic process;GO:0051171//regulation of nitrogen compound metabolic process;GO:0010468//regulation of gen…
mRNA	evm.model.group10.217	GAI	PREDICTED: DELLA protein GAI-like [Sesamum indicum]	Environmental Information Processing	Signal transduction	ko04075//Plant hormone signal transduction	K14494	-	-	-
mRNA	evm.model.group8.698	ARF1	PREDICTED: auxin response factor 6-like isoform X1 [Sesamum indicum]	Environmental Information Processing	Signal transduction	ko04075//Plant hormone signal transduction	K14486	GO:0005622//intracellular;GO:0043226//organelle;GO:0043229//intracellular organelle;GO:0043231//intracellular membrane-bounded organelle;GO:0005623//cell;GO:0044424//intracellular part;GO:0043227//membrane-bounded organelle;GO:0044464//cell part;GO:0005634//nucleus	GO:0005515//protein binding;GO:0097159//organic cyclic compound binding;GO:1901363//heterocyclic compound binding;GO:0003677//DNA binding;GO:0003676//nucleic acid binding;GO:0046983//protein dimerization activity;GO:0005488//binding	GO:0050896//response to stimulus;GO:0050789//regulation of biological process;GO:0065007//biological regulation;GO:0010556//regulation of macromolecule biosynthetic process;GO:0060255//regulation of macromolecule metabolic process;GO:2001141//regulation of RNA biosynthetic process;GO:0051171//regulation of nitrogen compound metabolic process;GO:0010468//regulation of gene expression;GO:0051252//r…
mRNA	evm.model.group7.761	AOG	PREDICTED: UDP-glycosyltransferase 73B4-like [Sesamum indicum]	Metabolism	Global and Overview;Metabolism of terpenoids and polyketides	ko01100//Metabolic pathways;ko01110//Biosynthesis of secondary metabolites;ko00906//Carotenoid biosynthesis	K14595	-	GO:0016740//transferase activity;GO:0016757//transferase activity, transferring glycosyl groups;GO:0016758//transferase activity, transferring hexosyl groups;GO:0003824//catalytic activity	GO:0008152//metabolic process
mRNA	evm.model.group0.1272	GAI1	PREDICTED: DELLA protein GAI1 [Sesamum indicum]	Environmental Information Processing	Signal transduction	ko04075//Plant hormone signal transduction	K14494	-	-	-
mRNA	TCONS_00026751	EIN2	XP_011094658.1 PREDICTED: ethylene-insensitive protein 2-like [Sesamum indicum]	Environmental Information Processing	Signal transduction	ko04075//Plant hormone signal transduction	K14513	-	-	-
mRNA	evm.model.group4.1381	H6H	PREDICTED: codeine O-demethylase-like [Sesamum indicum]	Metabolism	Global and Overview;Metabolism of terpenoids and polyketides	ko01100//Metabolic pathways;ko01110//Biosynthesis of secondary metabolites;ko00904//Diterpenoid biosynthesis	K05282	-	GO:0005488//binding;GO:0003824//catalytic activity;GO:0046872//metal ion binding;GO:0005506//iron ion binding;GO:0043167//ion binding;GO:0043169//cation binding;GO:0016705//oxidoreductase activity, acting on paired donors, with incorporation or reduction of molecular oxygen;GO:0046914//transition metal ion binding;GO:0016706//oxidoreductase activity, acting on paired donors, with incorporation or…	GO:0044710//single-organism metabolic process;GO:0044699//single-organism process;GO:0055114//oxidation-reduction process;GO:0008152//metabolic process
mRNA	evm.model.group15.828	GID1B	PREDICTED: gibberellin receptor GID1B-like [Sesamum indicum]	Environmental Information Processing	Signal transduction	ko04075//Plant hormone signal transduction	K14493	-	GO:0016787//hydrolase activity;GO:0003824//catalytic activity	GO:0008152//metabolic process
Transcription factor	evm.model.group19.297	ERF5	PREDICTED: ethylene-responsive transcription factor 5-like [Sesamum indicum]	-	-	-	-	-	GO:0001071//nucleic acid binding transcription factor activity;GO:0003700//transcription factor activity, sequence-specific DNA binding	GO:2000112//regulation of cellular macromolecule biosynthetic process;GO:0065007//biological regulation;GO:0060255//regulation of macromolecule metabolic process;GO:0010556//regulation of macromolecule biosynthetic process;GO:0009889//regulation of biosynthetic process;GO:0031323//regulation of cellular metabolic process;GO:0051171//regulation of nitrogen compound metabolic process;GO:0019222//re…
Transcription factor	evm.model.group12.86	GT-2	PREDICTED: trihelix transcription factor GT-2-like isoform X1 [Sesamum indicum]	-	-	-	-	-	-	-
Transcription factor	evm.model.group3.524	GT-2	PREDICTED: trihelix transcription factor GT-2-like [Sesamum indicum]	-	-	-	-	-	GO:0005488//binding;GO:0003682//chromatin binding;GO:0044877//macromolecular complex binding	-
Transcription factor	evm.model.group4.922	SPL8	PREDICTED: squamosa promoter-binding-like protein 8 [Sesamum indicum]	Environmental Information Processing	Signal transduction	ko04075//Plant hormone signal transduction	K13415	GO:0005622//intracellular;GO:0005634//nucleus;GO:0043226//organelle;GO:0044424//intracellular part;GO:0044464//cell part;GO:0043229//intracellular organelle;GO:0005623//cell;GO:0043231//intracellular membrane-bounded organelle;GO:0043227//membrane-bounded organelle	GO:0003677//DNA binding;GO:0005488//binding;GO:1901363//heterocyclic compound binding;GO:0097159//organic cyclic compound binding;GO:0003676//nucleic acid binding	-
Transcription factor	evm.model.group13.807	ATHB-15	PREDICTED: LOW QUALITY PROTEIN: homeobox-leucine zipper protein ATHB-15 [Sesamum indicum]	-	-	-	-	-	GO:1901363//heterocyclic compound binding;GO:0097159//organic cyclic compound binding;GO:0003676//nucleic acid binding;GO:0001071//nucleic acid binding transcription factor activity;GO:0003700//transcription factor activity, sequence-specific DNA binding;GO:0005488//binding;GO:0043565//sequence-specific DNA binding;GO:0003677//DNA binding	GO:0009889//regulation of biosynthetic process;GO:0050789//regulation of biological process;GO:0006355//regulation of transcription, DNA-templated;GO:0051171//regulation of nitrogen compound metabolic process;GO:0019222//regulation of metabolic process;GO:0010468//regulation of gene expression;GO:2000112//regulation of cellular macromolecule biosynthetic process;GO:0080090//regulation of primary …
Transcription factor	evm.model.group7.2331	ATHB-7	PREDICTED: homeobox-leucine zipper protein ATHB-12 [Sesamum indicum]	-	-	-	-	GO:0044464//cell part;GO:0043227//membrane-bounded organelle;GO:0005623//cell;GO:0005634//nucleus;GO:0043226//organelle;GO:0005622//intracellular;GO:0043231//intracellular membrane-bounded organelle;GO:0044424//intracellular part;GO:0043229//intracellular organelle	GO:0097159//organic cyclic compound binding;GO:0005488//binding;GO:0003700//transcription factor activity, sequence-specific DNA binding;GO:1901363//heterocyclic compound binding;GO:0044212//transcription regulatory region DNA binding;GO:0000976//transcription regulatory region sequence-specific DNA binding;GO:0001071//nucleic acid binding transcription factor activity;GO:0001067//regulatory regi…	GO:0080090//regulation of primary metabolic process;GO:0010556//regulation of macromolecule biosynthetic process;GO:0019219//regulation of nucleobase-containing compound metabolic process;GO:2001141//regulation of RNA biosynthetic process;GO:0051171//regulation of nitrogen compound metabolic process;GO:1903506//regulation of nucleic acid-templated transcription;GO:0065007//biological regulation;G…
Transcription factor	evm.model.group2.388	DIVARICATA	PREDICTED: transcription factor MYB1R1 [Sesamum indicum]	-	-	-	-	-	GO:0008270//zinc ion binding;GO:0046914//transition metal ion binding;GO:0003676//nucleic acid binding;GO:0044877//macromolecular complex binding;GO:0043169//cation binding;GO:0046872//metal ion binding;GO:0005488//binding;GO:0097159//organic cyclic compound binding;GO:0003682//chromatin binding;GO:0043167//ion binding;GO:1901363//heterocyclic compound binding	-
Transcription factor	evm.model.group7.1157	ATHB-7	PREDICTED: homeobox-leucine zipper protein ATHB-12-like [Sesamum indicum]	-	-	-	-	GO:0043227//membrane-bounded organelle;GO:0043231//intracellular membrane-bounded organelle;GO:0043226//organelle;GO:0005622//intracellular;GO:0005623//cell;GO:0005634//nucleus;GO:0043229//intracellular organelle;GO:0044424//intracellular part;GO:0044464//cell part	GO:0097159//organic cyclic compound binding;GO:0003690//double-stranded DNA binding;GO:0044212//transcription regulatory region DNA binding;GO:0001071//nucleic acid binding transcription factor activity;GO:0001067//regulatory region nucleic acid binding;GO:0003677//DNA binding;GO:1990837//sequence-specific double-stranded DNA binding;GO:0000976//transcription regulatory region sequence-specific D…	GO:0006355//regulation of transcription, DNA-templated;GO:0019219//regulation of nucleobase-containing compound metabolic process;GO:0051252//regulation of RNA metabolic process;GO:1903506//regulation of nucleic acid-templated transcription;GO:0060255//regulation of macromolecule metabolic process;GO:0050789//regulation of biological process;GO:0009889//regulation of biosynthetic process;GO:20011…
Transcription factor	evm.model.group2.1745	MYBAS1	PREDICTED: myb-related protein 340 [Sesamum indicum]	-	-	-	-	-	GO:0044877//macromolecular complex binding;GO:0003682//chromatin binding;GO:0005488//binding	-

## Sheet: Correlation
Table S8 The correlations between the expression of genes and regulators
Transcription factor	Target gene	Correlation of expession
evm.model.group4.922	evm.model.group6.851	0.149
evm.model.group13.807	evm.model.group0.1192.1	0.277
evm.model.group13.807	evm.model.group10.217	0.603
evm.model.group13.807	evm.model.scaffold249.45	0.219
evm.model.group13.807	evm.model.group8.698	0.651
evm.model.group3.524	evm.model.group7.761	0.013
evm.model.group3.524	evm.model.group0.1272	-0.695
evm.model.group3.524	TCONS_00026751	0.176
evm.model.group12.86	evm.model.group0.1272	-0.203
evm.model.group12.86	evm.model.group2.990	-0.31
evm.model.group12.86	TCONS_00026751	0.737
evm.model.group7.1157	evm.model.group6.851	0.579
evm.model.group7.2331	evm.model.group6.851	0.419
evm.model.group2.1745	evm.model.group4.1381	0.796
evm.model.group19.297	evm.model.group9.650	-0.587
evm.model.group2.388	evm.model.group15.828	0.527
TCONS_00038974	evm.model.group6.919	-0.61693
TCONS_00038975	evm.model.group6.919	0.65207
TCONS_00038976	evm.model.group6.919	-0.32581
TCONS_00052920	evm.model.scaffold249.45	0.74941
TCONS_00050278	evm.model.group9.650	-0.54521
TCONS_00050912	evm.model.group9.650	0.25922
TCONS_00009639	evm.model.group10.458	-0.24818
TCONS_00052892	evm.model.scaffold249.11	0.44244
TCONS_00026154	evm.model.group2.990	-0.70155
