# Supplementary material for: Genome-wide analysis of lncRNA and mRNA expression and endogenous hormone regulation during tension wood formation in Catalpa bungei
Source: BMC Genomics. 2020 Sep 5;21:609. doi: 10.1186/s12864-020-07044-5 (PMC7487903; doi:10.1186/s12864-020-07044-5)
Supplement: Supplementary file 7 — Additional file 7: Table S9 Primer information. [file 12864_2020_7044_MOESM7_ESM.xlsx]

## Sheet: Sheet1
Table S9 Primer information
Number	Gene ID	Forward primer 5' to 3'	Reverse primer 5' to 3'
1	evm.model.group5.1332	AGCGGCACCTTCTGACAACTG	GCGTCTCACTCCAAGCAACAAC
2	evm.model.group8.698	GTTGGAGCGTGTTCGTGAGTG	GAGCAGCAGCAGCAAGAAGTC
3	evm.model.group6.851	ACGACCGACCTCCATCACAATC	AGCCTTCCCAGAACACCATTACC
4	evm.model.group0.1600	CTAAGACAAGATGGAGGTGCTAACAAG	GAAGTTGGACGGTGGTGATTGG
5	evm.model.group8.1070	GCCATTACAGAGAAGTTCGTGATAGTC	CTCTTTAACCCTTCGTCGCATTCG
6	evm.model.scaffold36.20	TCAACTCAAAGCCTCCGAACTCAG	ACACCACTCCACATACTCTCCATTAC
7	TCONS_00040006	GCGAAACTCTATGTATGTGAAGGTGAAG	GCAAGCATCCAATCTCCATCTCTG
8	evm.model.group2.745_evm.model.group2.746	ACTGTCACTGCCTACTACTTGTCATC	CTGCTGCTCCCTATTCCCTTTACC
9	evm.model.group9.650	TTCAGCAACAGCAGCAGCAATC	CAGTCAATATACCACCGCTTCCTAC
10	evm.model.group7.3950	TGAAGGCGTCGGTGGTGAATG	GGTGGTGAGAAGGGTGAAAGATGG
11	evm.model.group7.1157	AAGTTTGATGATTTGAAGAGGGAGAGAC	AATAGACCACTGGAGGAAACATTGC
12	Cbu-actin	GATGATGCTCCAAGAGCTGT	TCCATATCATCCCAGTTGCT
